# Supplementary material for: Water-level fluctuations and metapopulation dynamics as drivers of genetic diversity in populations of three Tanganyikan cichlid fish species
Source: Mol Ecol. 2013 Jul 10;22(15):3933–48. doi: 10.1111/mec.12374 (PMC3763204; doi:10.1111/mec.12374)
Supplement: Supplementary file 1 [file mec0022-3933-SD1.xls]

## Sheet: Tropheus sp. moorii
ISOLATE	SPECIES	LOCALITY NAME	LOCALITY NR	COORDINATES	YEAR CAPTURED	DLOOP
6471	Tropheus sp.	Katete	1	S 08°20'24" E 30°30'25"	2006	JF891795
6472	Tropheus sp.	Katete	1	S 08°20'24" E 30°30'25"	2006	JF891796
6473	Tropheus sp.	Katete	1	S 08°20'24" E 30°30'25"	2006	JF891797
6474	Tropheus sp.	Katete	1	S 08°20'24" E 30°30'25"	2006	JF891798
6475	Tropheus sp.	Katete	1	S 08°20'24" E 30°30'25"	2006	JF891799
6476	Tropheus sp.	Katete	1	S 08°20'24" E 30°30'25"	2006	JF891800
6477	Tropheus sp.	Katete	1	S 08°20'24" E 30°30'25"	2006	JF891801
6478	Tropheus sp.	Katete	1	S 08°20'24" E 30°30'25"	2006	JF891802
6580	Tropheus sp.	Katete	1	S 08°20'24" E 30°30'25"	2006	JF891803
6581	Tropheus sp.	Katete	1	S 08°20'24" E 30°30'25"	2006	JF891804
6582	Tropheus sp.	Katete	1	S 08°20'24" E 30°30'25"	2006	JF891805
6583	Tropheus sp.	Katete	1	S 08°20'24" E 30°30'25"	2006	JF891806
6584	Tropheus sp.	Katete	1	S 08°20'24" E 30°30'25"	2006	JF891807
6585	Tropheus sp.	Katete	1	S 08°20'24" E 30°30'25"	2006	JF891808
6586	Tropheus sp.	Katete	1	S 08°20'24" E 30°30'25"	2006	JF891809
6587	Tropheus sp.	Katete	1	S 08°20'24" E 30°30'25"	2006	JF891810
6588	Tropheus sp.	Katete	1	S 08°20'24" E 30°30'25"	2006	JF891811
6589	Tropheus sp.	Katete	1	S 08°20'24" E 30°30'25"	2006	JF891812
6590	Tropheus sp.	Katete	1	S 08°20'24" E 30°30'25"	2006	JF891813
6591	Tropheus sp.	Katete	1	S 08°20'24" E 30°30'25"	2006	JF891814
6592	Tropheus sp.	Katete	1	S 08°20'24" E 30°30'25"	2006	JF891815
6593	Tropheus sp.	Katete	1	S 08°20'24" E 30°30'25"	2006	JF891816
6594	Tropheus sp.	Katete	1	S 08°20'24" E 30°30'25"	2006	JF891817
6805	Tropheus sp.	Katete	1	S 08°20'24" E 30°30'25"	2006	JF891818
6806	Tropheus sp.	Katete	1	S 08°20'24" E 30°30'25"	2006	JF891819
6807	Tropheus sp.	Katete	1	S 08°20'24" E 30°30'25"	2006	JF891820
6808	Tropheus sp.	Katete	1	S 08°20'24" E 30°30'25"	2006	JF891821
6809	Tropheus sp.	Katete	1	S 08°20'24" E 30°30'25"	2006	JF891822
6810	Tropheus sp.	Katete	1	S 08°20'24" E 30°30'25"	2006	JF891823
6811	Tropheus sp.	Katete	1	S 08°20'24" E 30°30'25"	2006	JF891824
6812	Tropheus sp.	Katete	1	S 08°20'24" E 30°30'25"	2006	JF891825
6813	Tropheus sp.	Katete	1	S 08°20'24" E 30°30'25"	2006	JF891826
6814	Tropheus sp.	Katete	1	S 08°20'24" E 30°30'25"	2006	JF891827
6815	Tropheus sp.	Katete	1	S 08°20'24" E 30°30'25"	2006	JF891828
6816	Tropheus sp.	Katete	1	S 08°20'24" E 30°30'25"	2006	JF891829
6818	Tropheus sp.	Katete	1	S 08°20'24" E 30°30'25"	2006	JF891830
6819	Tropheus sp.	Katete	1	S 08°20'24" E 30°30'25"	2006	JF891831
6820	Tropheus sp.	Katete	1	S 08°20'24" E 30°30'25"	2006	JF891832
6821	Tropheus sp.	Katete	1	S 08°20'24" E 30°30'25"	2006	JF891833
6822	Tropheus sp.	Katete	1	S 08°20'24" E 30°30'25"	2006	JF891834
6823	Tropheus sp.	Katete	1	S 08°20'24" E 30°30'25"	2006	JF891835
6825	Tropheus sp.	Katete	1	S 08°20'24" E 30°30'25"	2006	JF891836
6826	Tropheus sp.	Katete	1	S 08°20'24" E 30°30'25"	2006	JF891837
6827	Tropheus sp.	Katete	1	S 08°20'24" E 30°30'25"	2006	JF891838
6828	Tropheus sp.	Katete	1	S 08°20'24" E 30°30'25"	2006	JF891839
6830	Tropheus sp.	Katete	1	S 08°20'24" E 30°30'25"	2006	JF891840
6831	Tropheus sp.	Katete	1	S 08°20'24" E 30°30'25"	2006	JF891841
6833	Tropheus sp.	Katete	1	S 08°20'24" E 30°30'25"	2006	JF891842
6835	Tropheus sp.	Katete	1	S 08°20'24" E 30°30'25"	2006	JF891843
6836	Tropheus sp.	Katete	1	S 08°20'24" E 30°30'25"	2006	JF891844
6839	Tropheus sp.	Katete	1	S 08°20'24" E 30°30'25"	2006	JF891845
6841	Tropheus sp.	Katete	1	S 08°20'24" E 30°30'25"	2006	JF891846
6843	Tropheus sp.	Katete	1	S 08°20'24" E 30°30'25"	2006	JF891847
6845	Tropheus sp.	Katete	1	S 08°20'24" E 30°30'25"	2006	JF891848
6849	Tropheus sp.	Katete	1	S 08°20'24" E 30°30'25"	2006	JF891849
6495	Tropheus sp.	Chimba	2	S 08°25'17.5" E 30°27'27"	2006	JF891850
6496	Tropheus sp.	Chimba	2	S 08°25'17.5" E 30°27'27"	2006	JF891851
6497	Tropheus sp.	Chimba	2	S 08°25'17.5" E 30°27'27"	2006	JF891852
6498	Tropheus sp.	Chimba	2	S 08°25'17.5" E 30°27'27"	2006	JF891853
6499	Tropheus sp.	Chimba	2	S 08°25'17.5" E 30°27'27"	2006	JF891854
6500	Tropheus sp.	Chimba	2	S 08°25'17.5" E 30°27'27"	2006	JF891855
6501	Tropheus sp.	Chimba	2	S 08°25'17.5" E 30°27'27"	2006	JF891856
6502	Tropheus sp.	Chimba	2	S 08°25'17.5" E 30°27'27"	2006	JF891857
6543	Tropheus sp.	Chimba	2	S 08°25'17.5" E 30°27'27"	2006	JF891858
6544	Tropheus sp.	Chimba	2	S 08°25'17.5" E 30°27'27"	2006	JF891859
6545	Tropheus sp.	Chimba	2	S 08°25'17.5" E 30°27'27"	2006	JF891860
6546	Tropheus sp.	Chimba	2	S 08°25'17.5" E 30°27'27"	2006	JF891861
6547	Tropheus sp.	Chimba	2	S 08°25'17.5" E 30°27'27"	2006	JF891862
6548	Tropheus sp.	Chimba	2	S 08°25'17.5" E 30°27'27"	2006	JF891863
6549	Tropheus sp.	Chimba	2	S 08°25'17.5" E 30°27'27"	2006	JF891864
6550	Tropheus sp.	Chimba	2	S 08°25'17.5" E 30°27'27"	2006	JF891865
6663	Tropheus sp.	Chimba	2	S 08°25'17.5" E 30°27'27"	2006	JF891866
6664	Tropheus sp.	Chimba	2	S 08°25'17.5" E 30°27'27"	2006	JF891867
6665	Tropheus sp.	Chimba	2	S 08°25'17.5" E 30°27'27"	2006	JF891868
6666	Tropheus sp.	Chimba	2	S 08°25'17.5" E 30°27'27"	2006	JF891869
6667	Tropheus sp.	Chimba	2	S 08°25'17.5" E 30°27'27"	2006	JF891870
6668	Tropheus sp.	Chimba	2	S 08°25'17.5" E 30°27'27"	2006	JF891871
6669	Tropheus sp.	Chimba	2	S 08°25'17.5" E 30°27'27"	2006	JF891872
6670	Tropheus sp.	Chimba	2	S 08°25'17.5" E 30°27'27"	2006	JF891873
6671	Tropheus sp.	Chimba	2	S 08°25'17.5" E 30°27'27"	2006	JF891874
6672	Tropheus sp.	Chimba	2	S 08°25'17.5" E 30°27'27"	2006	JF891875
6673	Tropheus sp.	Chimba	2	S 08°25'17.5" E 30°27'27"	2006	JF891876
6674	Tropheus sp.	Chimba	2	S 08°25'17.5" E 30°27'27"	2006	JF891877
6675	Tropheus sp.	Chimba	2	S 08°25'17.5" E 30°27'27"	2006	JF891878
6676	Tropheus sp.	Chimba	2	S 08°25'17.5" E 30°27'27"	2006	JF891879
6701	Tropheus sp.	Chimba	2	S 08°25'17.5" E 30°27'27"	2006	JF891880
6702	Tropheus sp.	Chimba	2	S 08°25'17.5" E 30°27'27"	2006	JF891881
6703	Tropheus sp.	Chimba	2	S 08°25'17.5" E 30°27'27"	2006	JF891882
6704	Tropheus sp.	Chimba	2	S 08°25'17.5" E 30°27'27"	2006	JF891883
6705	Tropheus sp.	Chimba	2	S 08°25'17.5" E 30°27'27"	2006	JF891884
6706	Tropheus sp.	Chimba	2	S 08°25'17.5" E 30°27'27"	2006	JF891885
6707	Tropheus sp.	Chimba	2	S 08°25'17.5" E 30°27'27"	2006	JF891886
6708	Tropheus sp.	Chimba	2	S 08°25'17.5" E 30°27'27"	2006	JF891887
6709	Tropheus sp.	Chimba	2	S 08°25'17.5" E 30°27'27"	2006	JF891888
6710	Tropheus sp.	Chimba	2	S 08°25'17.5" E 30°27'27"	2006	JF891889
6711	Tropheus sp.	Chimba	2	S 08°25'17.5" E 30°27'27"	2006	JF891890
6712	Tropheus sp.	Chimba	2	S 08°25'17.5" E 30°27'27"	2006	JF891891
6713	Tropheus sp.	Chimba	2	S 08°25'17.5" E 30°27'27"	2006	JF891892
6715	Tropheus sp.	Chimba	2	S 08°25'17.5" E 30°27'27"	2006	JF891893
6716	Tropheus sp.	Chimba	2	S 08°25'17.5" E 30°27'27"	2006	JF891894
6717	Tropheus sp.	Chimba	2	S 08°25'17.5" E 30°27'27"	2006	JF891895
4624	Tropheus sp.	Nakaku	3	S 08°38'28.3" E 30°52'12.0"	2005	JF891896
4625	Tropheus sp.	Nakaku	3	S 08°38'28.3" E 30°52'12.0"	2005	JF891897
4626	Tropheus sp.	Nakaku	3	S 08°38'28.3" E 30°52'12.0"	2005	JF891898
4627	Tropheus sp.	Nakaku	3	S 08°38'28.3" E 30°52'12.0"	2005	JF891899
4631	Tropheus sp.	Nakaku	3	S 08°38'28.3" E 30°52'12.0"	2005	JF891900
4633	Tropheus sp.	Nakaku	3	S 08°38'28.3" E 30°52'12.0"	2005	JF891901
4634	Tropheus sp.	Nakaku	3	S 08°38'28.3" E 30°52'12.0"	2005	JF891902
4636	Tropheus sp.	Nakaku	3	S 08°38'28.3" E 30°52'12.0"	2005	JF891903
4638	Tropheus sp.	Nakaku	3	S 08°38'28.3" E 30°52'12.0"	2005	JF891904
4639	Tropheus sp.	Nakaku	3	S 08°38'28.3" E 30°52'12.0"	2005	JF891905
4643	Tropheus sp.	Nakaku	3	S 08°38'28.3" E 30°52'12.0"	2005	JF891906
4644	Tropheus sp.	Nakaku	3	S 08°38'28.3" E 30°52'12.0"	2005	JF891907
4645	Tropheus sp.	Nakaku	3	S 08°38'28.3" E 30°52'12.0"	2005	JF891908
4646	Tropheus sp.	Nakaku	3	S 08°38'28.3" E 30°52'12.0"	2005	JF891909
4648	Tropheus sp.	Nakaku	3	S 08°38'28.3" E 30°52'12.0"	2005	JF891910
4649	Tropheus sp.	Nakaku	3	S 08°38'28.3" E 30°52'12.0"	2005	JF891911
4651	Tropheus sp.	Nakaku	3	S 08°38'28.3" E 30°52'12.0"	2005	JF891912
4652	Tropheus sp.	Nakaku	3	S 08°38'28.3" E 30°52'12.0"	2005	JF891913
4653	Tropheus sp.	Nakaku	3	S 08°38'28.3" E 30°52'12.0"	2005	JF891914
4654	Tropheus sp.	Nakaku	3	S 08°38'28.3" E 30°52'12.0"	2005	JF891915
4656	Tropheus sp.	Nakaku	3	S 08°38'28.3" E 30°52'12.0"	2005	JF891916
4658	Tropheus sp.	Nakaku	3	S 08°38'28.3" E 30°52'12.0"	2005	JF891917
4659	Tropheus sp.	Nakaku	3	S 08°38'28.3" E 30°52'12.0"	2005	JF891918
4660	Tropheus sp.	Nakaku	3	S 08°38'28.3" E 30°52'12.0"	2005	JF891919
4661	Tropheus sp.	Nakaku	3	S 08°38'28.3" E 30°52'12.0"	2005	JF891920
4662	Tropheus sp.	Nakaku	3	S 08°38'28.3" E 30°52'12.0"	2005	JF891921
4127	Tropheus sp.	Katoto	4	S 08°48'29.7" E 31°01'46.9"	2005	JF891922
4471	Tropheus sp.	Katoto	4	S 08°48'29.7" E 31°01'46.9"	2005	JF891923
4472	Tropheus sp.	Katoto	4	S 08°48'29.7" E 31°01'46.9"	2005	JF891924
4473	Tropheus sp.	Katoto	4	S 08°48'29.7" E 31°01'46.9"	2005	JF891925
4474	Tropheus sp.	Katoto	4	S 08°48'29.7" E 31°01'46.9"	2005	JF891926
4475	Tropheus sp.	Katoto	4	S 08°48'29.7" E 31°01'46.9"	2005	JF891927
4476	Tropheus sp.	Katoto	4	S 08°48'29.7" E 31°01'46.9"	2005	JF891928
4480	Tropheus sp.	Katoto	4	S 08°48'29.7" E 31°01'46.9"	2005	JF891929
4483	Tropheus sp.	Katoto	4	S 08°48'29.7" E 31°01'46.9"	2005	JF891930
4484	Tropheus sp.	Katoto	4	S 08°48'29.7" E 31°01'46.9"	2005	JF891931
4542	Tropheus sp.	Katoto	4	S 08°48'29.7" E 31°01'46.9"	2005	JF891932
4543	Tropheus sp.	Katoto	4	S 08°48'29.7" E 31°01'46.9"	2005	JF891933
4544	Tropheus sp.	Katoto	4	S 08°48'29.7" E 31°01'46.9"	2005	JF891934
4545	Tropheus sp.	Katoto	4	S 08°48'29.7" E 31°01'46.9"	2005	JF891935
4546	Tropheus sp.	Katoto	4	S 08°48'29.7" E 31°01'46.9"	2005	JF891936
4547	Tropheus sp.	Katoto	4	S 08°48'29.7" E 31°01'46.9"	2005	JF891937
4548	Tropheus sp.	Katoto	4	S 08°48'29.7" E 31°01'46.9"	2005	JF891938
4549	Tropheus sp.	Katoto	4	S 08°48'29.7" E 31°01'46.9"	2005	JF891939
4550	Tropheus sp.	Katoto	4	S 08°48'29.7" E 31°01'46.9"	2005	JF891940
4551	Tropheus sp.	Katoto	4	S 08°48'29.7" E 31°01'46.9"	2005	JF891941
4552	Tropheus sp.	Katoto	4	S 08°48'29.7" E 31°01'46.9"	2005	JF891942
4553	Tropheus sp.	Katoto	4	S 08°48'29.7" E 31°01'46.9"	2005	JF891943
4554	Tropheus sp.	Katoto	4	S 08°48'29.7" E 31°01'46.9"	2005	JF891944
4555	Tropheus sp.	Katoto	4	S 08°48'29.7" E 31°01'46.9"	2005	JF891945
4556	Tropheus sp.	Katoto	4	S 08°48'29.7" E 31°01'46.9"	2005	JF891946
4557	Tropheus sp.	Katoto	4	S 08°48'29.7" E 31°01'46.9"	2005	JF891947
4558	Tropheus sp.	Katoto	4	S 08°48'29.7" E 31°01'46.9"	2005	JF891948
4559	Tropheus sp.	Katoto	4	S 08°48'29.7" E 31°01'46.9"	2005	JF891949
4560	Tropheus sp.	Katoto	4	S 08°48'29.7" E 31°01'46.9"	2005	JF891950
4561	Tropheus sp.	Katoto	4	S 08°48'29.7" E 31°01'46.9"	2005	JF891951
4562	Tropheus sp.	Katoto	4	S 08°48'29.7" E 31°01'46.9"	2005	JF891952
4563	Tropheus sp.	Katoto	4	S 08°48'29.7" E 31°01'46.9"	2005	JF891953
4564	Tropheus sp.	Katoto	4	S 08°48'29.7" E 31°01'46.9"	2005	JF891954
4565	Tropheus sp.	Katoto	4	S 08°48'29.7" E 31°01'46.9"	2005	JF891955
4566	Tropheus sp.	Katoto	4	S 08°48'29.7" E 31°01'46.9"	2005	JF891956
4567	Tropheus sp.	Katoto	4	S 08°48'29.7" E 31°01'46.9"	2005	JF891957
4568	Tropheus sp.	Katoto	4	S 08°48'29.7" E 31°01'46.9"	2005	JF891958
4569	Tropheus sp.	Katoto	4	S 08°48'29.7" E 31°01'46.9"	2005	JF891959
4570	Tropheus sp.	Katoto	4	S 08°48'29.7" E 31°01'46.9"	2005	JF891960
4571	Tropheus sp.	Katoto	4	S 08°48'29.7" E 31°01'46.9"	2005	JF891961
4572	Tropheus sp.	Katoto	4	S 08°48'29.7" E 31°01'46.9"	2005	JF891962
4573	Tropheus sp.	Katoto	4	S 08°48'29.7" E 31°01'46.9"	2005	JF891963
4574	Tropheus sp.	Katoto	4	S 08°48'29.7" E 31°01'46.9"	2005	JF891964
4575	Tropheus sp.	Katoto	4	S 08°48'29.7" E 31°01'46.9"	2005	JF891965
4577	Tropheus sp.	Katoto	4	S 08°48'29.7" E 31°01'46.9"	2005	JF891966
4578	Tropheus sp.	Katoto	4	S 08°48'29.7" E 31°01'46.9"	2005	JF891967
4668	Tropheus sp.	Katoto	4	S 08°48'29.7" E 31°01'46.9"	2005	JF891968
4670	Tropheus sp.	Katoto	4	S 08°48'29.7" E 31°01'46.9"	2005	JF891969
4671	Tropheus sp.	Katoto	4	S 08°48'29.7" E 31°01'46.9"	2005	JF891970
4672	Tropheus sp.	Katoto	4	S 08°48'29.7" E 31°01'46.9"	2005	JF891971
4580	Tropheus sp.	Mbita	5	S 08°44'55.3" E 31°06'9.8"	2005	JF891972
4581	Tropheus sp.	Mbita	5	S 08°44'55.3" E 31°06'9.8"	2005	JF891973
4582	Tropheus sp.	Mbita	5	S 08°44'55.3" E 31°06'9.8"	2005	JF891974
4583	Tropheus sp.	Mbita	5	S 08°44'55.3" E 31°06'9.8"	2005	JF891975
4584	Tropheus sp.	Mbita	5	S 08°44'55.3" E 31°06'9.8"	2005	JF891976
4585	Tropheus sp.	Mbita	5	S 08°44'55.3" E 31°06'9.8"	2005	JF891977
4588	Tropheus sp.	Mbita	5	S 08°44'55.3" E 31°06'9.8"	2005	JF891978
4589	Tropheus sp.	Mbita	5	S 08°44'55.3" E 31°06'9.8"	2005	JF891979
4590	Tropheus sp.	Mbita	5	S 08°44'55.3" E 31°06'9.8"	2005	JF891980
4591	Tropheus sp.	Mbita	5	S 08°44'55.3" E 31°06'9.8"	2005	JF891981
4592	Tropheus sp.	Mbita	5	S 08°44'55.3" E 31°06'9.8"	2005	JF891982
4595	Tropheus sp.	Mbita	5	S 08°44'55.3" E 31°06'9.8"	2005	JF891983
4596	Tropheus sp.	Mbita	5	S 08°44'55.3" E 31°06'9.8"	2005	JF891984
4597	Tropheus sp.	Mbita	5	S 08°44'55.3" E 31°06'9.8"	2005	JF891985
4598	Tropheus sp.	Mbita	5	S 08°44'55.3" E 31°06'9.8"	2005	JF891986
4599	Tropheus sp.	Mbita	5	S 08°44'55.3" E 31°06'9.8"	2005	JF891987
4600	Tropheus sp.	Mbita	5	S 08°44'55.3" E 31°06'9.8"	2005	JF891988
4601	Tropheus sp.	Mbita	5	S 08°44'55.3" E 31°06'9.8"	2005	JF891989
4602	Tropheus sp.	Mbita	5	S 08°44'55.3" E 31°06'9.8"	2005	JF891990
4603	Tropheus sp.	Mbita	5	S 08°44'55.3" E 31°06'9.8"	2005	JF891991
4604	Tropheus sp.	Mbita	5	S 08°44'55.3" E 31°06'9.8"	2005	JF891992
4605	Tropheus sp.	Mbita	5	S 08°44'55.3" E 31°06'9.8"	2005	JF891993
4606	Tropheus sp.	Mbita	5	S 08°44'55.3" E 31°06'9.8"	2005	JF891994
4607	Tropheus sp.	Mbita	5	S 08°44'55.3" E 31°06'9.8"	2005	JF891995
4608	Tropheus sp.	Mbita	5	S 08°44'55.3" E 31°06'9.8"	2005	JF891996
4609	Tropheus sp.	Mbita	5	S 08°44'55.3" E 31°06'9.8"	2005	JF891997
4610	Tropheus sp.	Mbita	5	S 08°44'55.3" E 31°06'9.8"	2005	JF891998
4611	Tropheus sp.	Mbita	5	S 08°44'55.3" E 31°06'9.8"	2005	JF891999
4612	Tropheus sp.	Mbita	5	S 08°44'55.3" E 31°06'9.8"	2005	JF892000
4613	Tropheus sp.	Mbita	5	S 08°44'55.3" E 31°06'9.8"	2005	JF892001
4614	Tropheus sp.	Mbita	5	S 08°44'55.3" E 31°06'9.8"	2005	JF892002
4615	Tropheus sp.	Mbita	5	S 08°44'55.3" E 31°06'9.8"	2005	JF892003
4616	Tropheus sp.	Mbita	5	S 08°44'55.3" E 31°06'9.8"	2005	JF892004
4617	Tropheus sp.	Mbita	5	S 08°44'55.3" E 31°06'9.8"	2005	JF892005
4618	Tropheus sp.	Mbita	5	S 08°44'55.3" E 31°06'9.8"	2005	JF892006
4619	Tropheus sp.	Mbita	5	S 08°44'55.3" E 31°06'9.8"	2005	JF892007
4674	Tropheus sp.	Mbita	5	S 08°44'55.3" E 31°06'9.8"	2005	JF892008
4675	Tropheus sp.	Mbita	5	S 08°44'55.3" E 31°06'9.8"	2005	JF892009
4676	Tropheus sp.	Mbita	5	S 08°44'55.3" E 31°06'9.8"	2005	JF892010
4677	Tropheus sp.	Mbita	5	S 08°44'55.3" E 31°06'9.8"	2005	JF892011
4678	Tropheus sp.	Mbita	5	S 08°44'55.3" E 31°06'9.8"	2005	JF892012
4679	Tropheus sp.	Mbita	5	S 08°44'55.3" E 31°06'9.8"	2005	JF892013
4680	Tropheus sp.	Mbita	5	S 08°44'55.3" E 31°06'9.8"	2005	JF892014
4681	Tropheus sp.	Mbita	5	S 08°44'55.3" E 31°06'9.8"	2005	JF892015
4682	Tropheus sp.	Mbita	5	S 08°44'55.3" E 31°06'9.8"	2005	JF892016
4683	Tropheus sp.	Mbita	5	S 08°44'55.3" E 31°06'9.8"	2005	JF892017
6487	Tropheus sp.	Isanga	6	S 08°39'24'' E 31°11'36''	2006	JF892018
6488	Tropheus sp.	Isanga	6	S 08°39'24'' E 31°11'36''	2006	JF892019
6489	Tropheus sp.	Isanga	6	S 08°39'24'' E 31°11'36''	2006	JF892020
6490	Tropheus sp.	Isanga	6	S 08°39'24'' E 31°11'36''	2006	JF892021
6491	Tropheus sp.	Isanga	6	S 08°39'24'' E 31°11'36''	2006	JF892022
6492	Tropheus sp.	Isanga	6	S 08°39'24'' E 31°11'36''	2006	JF892023
6493	Tropheus sp.	Isanga	6	S 08°39'24'' E 31°11'36''	2006	JF892024
6494	Tropheus sp.	Isanga	6	S 08°39'24'' E 31°11'36''	2006	JF892025
6535	Tropheus sp.	Isanga	6	S 08°39'24'' E 31°11'36''	2006	JF892026
6536	Tropheus sp.	Isanga	6	S 08°39'24'' E 31°11'36''	2006	JF892027
6538	Tropheus sp.	Isanga	6	S 08°39'24'' E 31°11'36''	2006	JF892028
6539	Tropheus sp.	Isanga	6	S 08°39'24'' E 31°11'36''	2006	JF892029
6540	Tropheus sp.	Isanga	6	S 08°39'24'' E 31°11'36''	2006	JF892030
6541	Tropheus sp.	Isanga	6	S 08°39'24'' E 31°11'36''	2006	JF892031
6542	Tropheus sp.	Isanga	6	S 08°39'24'' E 31°11'36''	2006	JF892032
6595	Tropheus sp.	Isanga	6	S 08°39'24'' E 31°11'36''	2006	JF892033
6596	Tropheus sp.	Isanga	6	S 08°39'24'' E 31°11'36''	2006	JF892034
6597	Tropheus sp.	Isanga	6	S 08°39'24'' E 31°11'36''	2006	JF892035
6598	Tropheus sp.	Isanga	6	S 08°39'24'' E 31°11'36''	2006	JF892036
6599	Tropheus sp.	Isanga	6	S 08°39'24'' E 31°11'36''	2006	JF892037
6600	Tropheus sp.	Isanga	6	S 08°39'24'' E 31°11'36''	2006	JF892038
6601	Tropheus sp.	Isanga	6	S 08°39'24'' E 31°11'36''	2006	JF892039
6602	Tropheus sp.	Isanga	6	S 08°39'24'' E 31°11'36''	2006	JF892040
6603	Tropheus sp.	Isanga	6	S 08°39'24'' E 31°11'36''	2006	JF892041
6604	Tropheus sp.	Isanga	6	S 08°39'24'' E 31°11'36''	2006	JF892042
6605	Tropheus sp.	Isanga	6	S 08°39'24'' E 31°11'36''	2006	JF892043
6606	Tropheus sp.	Isanga	6	S 08°39'24'' E 31°11'36''	2006	JF892044
6607	Tropheus sp.	Isanga	6	S 08°39'24'' E 31°11'36''	2006	JF892045
6608	Tropheus sp.	Isanga	6	S 08°39'24'' E 31°11'36''	2006	JF892046
6773	Tropheus sp.	Isanga	6	S 08°39'24'' E 31°11'36''	2006	JF892047
6774	Tropheus sp.	Isanga	6	S 08°39'24'' E 31°11'36''	2006	JF892048
6777	Tropheus sp.	Isanga	6	S 08°39'24'' E 31°11'36''	2006	JF892049
6779	Tropheus sp.	Isanga	6	S 08°39'24'' E 31°11'36''	2006	JF892050
6780	Tropheus sp.	Isanga	6	S 08°39'24'' E 31°11'36''	2006	JF892051
6781	Tropheus sp.	Isanga	6	S 08°39'24'' E 31°11'36''	2006	JF892052
6784	Tropheus sp.	Isanga	6	S 08°39'24'' E 31°11'36''	2006	JF892053
6787	Tropheus sp.	Isanga	6	S 08°39'24'' E 31°11'36''	2006	JF892054
6788	Tropheus sp.	Isanga	6	S 08°39'24'' E 31°11'36''	2006	JF892055
6789	Tropheus sp.	Isanga	6	S 08°39'24'' E 31°11'36''	2006	JF892056
6790	Tropheus sp.	Isanga	6	S 08°39'24'' E 31°11'36''	2006	JF892057
6791	Tropheus sp.	Isanga	6	S 08°39'24'' E 31°11'36''	2006	JF892058
6792	Tropheus sp.	Isanga	6	S 08°39'24'' E 31°11'36''	2006	JF892059
6793	Tropheus sp.	Isanga	6	S 08°39'24'' E 31°11'36''	2006	JF892060
6794	Tropheus sp.	Isanga	6	S 08°39'24'' E 31°11'36''	2006	JF892061
6795	Tropheus sp.	Isanga	6	S 08°39'24'' E 31°11'36''	2006	JF892062
6796	Tropheus sp.	Isanga	6	S 08°39'24'' E 31°11'36''	2006	JF892063
9653	Tropheus sp.	Musamba	8	S 07°49'54.2" E 30°46'49.3"	2008	JF892112
9654	Tropheus sp.	Musamba	8	S 07°49'54.2" E 30°46'49.3"	2008	JF892113
9655	Tropheus sp.	Musamba	8	S 07°49'54.2" E 30°46'49.3"	2008	JF892114
9656	Tropheus sp.	Musamba	8	S 07°49'54.2" E 30°46'49.3"	2008	JF892115
9657	Tropheus sp.	Musamba	8	S 07°49'54.2" E 30°46'49.3"	2008	JF892116
9658	Tropheus sp.	Musamba	8	S 07°49'54.2" E 30°46'49.3"	2008	JF892117
9659	Tropheus sp.	Musamba	8	S 07°49'54.2" E 30°46'49.3"	2008	JF892118
9660	Tropheus sp.	Musamba	8	S 07°49'54.2" E 30°46'49.3"	2008	JF892119
9661	Tropheus sp.	Musamba	8	S 07°49'54.2" E 30°46'49.3"	2008	JF892120
9662	Tropheus sp.	Musamba	8	S 07°49'54.2" E 30°46'49.3"	2008	JF892121
9663	Tropheus sp.	Musamba	8	S 07°49'54.2" E 30°46'49.3"	2008	JF892122
9665	Tropheus sp.	Musamba	8	S 07°49'54.2" E 30°46'49.3"	2008	JF892123
9666	Tropheus sp.	Musamba	8	S 07°49'54.2" E 30°46'49.3"	2008	JF892124
9667	Tropheus sp.	Musamba	8	S 07°49'54.2" E 30°46'49.3"	2008	JF892125
9668	Tropheus sp.	Musamba	8	S 07°49'54.2" E 30°46'49.3"	2008	JF892126
9669	Tropheus sp.	Musamba	8	S 07°49'54.2" E 30°46'49.3"	2008	JF892127
9670	Tropheus sp.	Musamba	8	S 07°49'54.2" E 30°46'49.3"	2008	JF892128
9671	Tropheus sp.	Musamba	8	S 07°49'54.2" E 30°46'49.3"	2008	JF892129
9672	Tropheus sp.	Musamba	8	S 07°49'54.2" E 30°46'49.3"	2008	JF892130
9673	Tropheus sp.	Musamba	8	S 07°49'54.2" E 30°46'49.3"	2008	JF892131
9675	Tropheus sp.	Musamba	8	S 07°49'54.2" E 30°46'49.3"	2008	JF892132
9676	Tropheus sp.	Musamba	8	S 07°49'54.2" E 30°46'49.3"	2008	JF892133
9678	Tropheus sp.	Musamba	8	S 07°49'54.2" E 30°46'49.3"	2008	JF892134
9679	Tropheus sp.	Musamba	8	S 07°49'54.2" E 30°46'49.3"	2008	JF892135
9680	Tropheus sp.	Musamba	8	S 07°49'54.2" E 30°46'49.3"	2008	JF892136
9681	Tropheus sp.	Musamba	8	S 07°49'54.2" E 30°46'49.3"	2008	JF892137
9682	Tropheus sp.	Musamba	8	S 07°49'54.2" E 30°46'49.3"	2008	JF892138
9683	Tropheus sp.	Musamba	8	S 07°49'54.2" E 30°46'49.3"	2008	JF892139
9684	Tropheus sp.	Musamba	8	S 07°49'54.2" E 30°46'49.3"	2008	JF892140
9685	Tropheus sp.	Musamba	8	S 07°49'54.2" E 30°46'49.3"	2008	JF892141
9686	Tropheus sp.	Musamba	8	S 07°49'54.2" E 30°46'49.3"	2008	JF892142
9687	Tropheus sp.	Musamba	8	S 07°49'54.2" E 30°46'49.3"	2008	JF892143
9688	Tropheus sp.	Musamba	8	S 07°49'54.2" E 30°46'49.3"	2008	JF892144
9689	Tropheus sp.	Musamba	8	S 07°49'54.2" E 30°46'49.3"	2008	JF892145
9690	Tropheus sp.	Musamba	8	S 07°49'54.2" E 30°46'49.3"	2008	JF892146
9691	Tropheus sp.	Musamba	8	S 07°49'54.2" E 30°46'49.3"	2008	JF892147
9692	Tropheus sp.	Musamba	8	S 07°49'54.2" E 30°46'49.3"	2008	JF892148
9693	Tropheus sp.	Musamba	8	S 07°49'54.2" E 30°46'49.3"	2008	JF892149
9694	Tropheus sp.	Musamba	8	S 07°49'54.2" E 30°46'49.3"	2008	JF892150
9695	Tropheus sp.	Musamba	8	S 07°49'54.2" E 30°46'49.3"	2008	JF892151
8950	Tropheus sp.	Namansi	9	S 07°35'31" E 30°37'55.5"	2007	JF892064
8951	Tropheus sp.	Namansi	9	S 07°35'31" E 30°37'55.5"	2007	JF892065
8952	Tropheus sp.	Namansi	9	S 07°35'31" E 30°37'55.5"	2007	JF892066
8953	Tropheus sp.	Namansi	9	S 07°35'31" E 30°37'55.5"	2007	JF892067
8954	Tropheus sp.	Namansi	9	S 07°35'31" E 30°37'55.5"	2007	JF892068
8955	Tropheus sp.	Namansi	9	S 07°35'31" E 30°37'55.5"	2007	JF892069
8956	Tropheus sp.	Namansi	9	S 07°35'31" E 30°37'55.5"	2007	JF892070
8957	Tropheus sp.	Namansi	9	S 07°35'31" E 30°37'55.5"	2007	JF892071
8958	Tropheus sp.	Namansi	9	S 07°35'31" E 30°37'55.5"	2007	JF892072
8959	Tropheus sp.	Namansi	9	S 07°35'31" E 30°37'55.5"	2007	JF892073
8960	Tropheus sp.	Namansi	9	S 07°35'31" E 30°37'55.5"	2007	JF892074
8961	Tropheus sp.	Namansi	9	S 07°35'31" E 30°37'55.5"	2007	JF892075
8962	Tropheus sp.	Namansi	9	S 07°35'31" E 30°37'55.5"	2007	JF892076
8963	Tropheus sp.	Namansi	9	S 07°35'31" E 30°37'55.5"	2007	JF892077
8964	Tropheus sp.	Namansi	9	S 07°35'31" E 30°37'55.5"	2007	JF892078
8965	Tropheus sp.	Namansi	9	S 07°35'31" E 30°37'55.5"	2007	JF892079
8966	Tropheus sp.	Namansi	9	S 07°35'31" E 30°37'55.5"	2007	JF892080
8967	Tropheus sp.	Namansi	9	S 07°35'31" E 30°37'55.5"	2007	JF892081
8968	Tropheus sp.	Namansi	9	S 07°35'31" E 30°37'55.5"	2007	JF892082
8969	Tropheus sp.	Namansi	9	S 07°35'31" E 30°37'55.5"	2007	JF892083
8970	Tropheus sp.	Namansi	9	S 07°35'31" E 30°37'55.5"	2007	JF892084
8971	Tropheus sp.	Namansi	9	S 07°35'31" E 30°37'55.5"	2007	JF892085
8972	Tropheus sp.	Namansi	9	S 07°35'31" E 30°37'55.5"	2007	JF892086
8973	Tropheus sp.	Namansi	9	S 07°35'31" E 30°37'55.5"	2007	JF892087
8974	Tropheus sp.	Namansi	9	S 07°35'31" E 30°37'55.5"	2007	JF892088
8975	Tropheus sp.	Namansi	9	S 07°35'31" E 30°37'55.5"	2007	JF892089
8976	Tropheus sp.	Namansi	9	S 07°35'31" E 30°37'55.5"	2007	JF892090
8977	Tropheus sp.	Namansi	9	S 07°35'31" E 30°37'55.5"	2007	JF892091
8978	Tropheus sp.	Namansi	9	S 07°35'31" E 30°37'55.5"	2007	JF892092
8979	Tropheus sp.	Namansi	9	S 07°35'31" E 30°37'55.5"	2007	JF892093
8980	Tropheus sp.	Namansi	9	S 07°35'31" E 30°37'55.5"	2007	JF892094
8981	Tropheus sp.	Namansi	9	S 07°35'31" E 30°37'55.5"	2007	JF892095
8982	Tropheus sp.	Namansi	9	S 07°35'31" E 30°37'55.5"	2007	JF892096
8983	Tropheus sp.	Namansi	9	S 07°35'31" E 30°37'55.5"	2007	JF892097
8984	Tropheus sp.	Namansi	9	S 07°35'31" E 30°37'55.5"	2007	JF892098
8985	Tropheus sp.	Namansi	9	S 07°35'31" E 30°37'55.5"	2007	JF892099
8986	Tropheus sp.	Namansi	9	S 07°35'31" E 30°37'55.5"	2007	JF892100
8987	Tropheus sp.	Namansi	9	S 07°35'31" E 30°37'55.5"	2007	JF892101
8988	Tropheus sp.	Namansi	9	S 07°35'31" E 30°37'55.5"	2007	JF892102
8989	Tropheus sp.	Namansi	9	S 07°35'31" E 30°37'55.5"	2007	JF892103
8990	Tropheus sp.	Namansi	9	S 07°35'31" E 30°37'55.5"	2007	JF892104
8991	Tropheus sp.	Namansi	9	S 07°35'31" E 30°37'55.5"	2007	JF892105
8992	Tropheus sp.	Namansi	9	S 07°35'31" E 30°37'55.5"	2007	JF892106
8993	Tropheus sp.	Namansi	9	S 07°35'31" E 30°37'55.5"	2007	JF892107
8994	Tropheus sp.	Namansi	9	S 07°35'31" E 30°37'55.5"	2007	JF892108
8995	Tropheus sp.	Namansi	9	S 07°35'31" E 30°37'55.5"	2007	JF892109
8996	Tropheus sp.	Namansi	9	S 07°35'31" E 30°37'55.5"	2007	JF892110
8997	Tropheus sp.	Namansi	9	S 07°35'31" E 30°37'55.5"	2007	JF892111
9317	Tropheus sp.	Mpimbwe	10	S 07°08'15.9" E 30°30'34.7"	2007	JF892152
9318	Tropheus sp.	Mpimbwe	10	S 07°08'15.9" E 30°30'34.7"	2007	JF892153
9319	Tropheus sp.	Mpimbwe	10	S 07°08'15.9" E 30°30'34.7"	2007	JF892154
9320	Tropheus sp.	Mpimbwe	10	S 07°08'15.9" E 30°30'34.7"	2007	JF892155
9321	Tropheus sp.	Mpimbwe	10	S 07°08'15.9" E 30°30'34.7"	2007	JF892156
9322	Tropheus sp.	Mpimbwe	10	S 07°08'15.9" E 30°30'34.7"	2007	JF892157
9323	Tropheus sp.	Mpimbwe	10	S 07°08'15.9" E 30°30'34.7"	2007	JF892158
9324	Tropheus sp.	Mpimbwe	10	S 07°08'15.9" E 30°30'34.7"	2007	JF892159
9325	Tropheus sp.	Mpimbwe	10	S 07°08'15.9" E 30°30'34.7"	2007	JF892160
9326	Tropheus sp.	Mpimbwe	10	S 07°08'15.9" E 30°30'34.7"	2007	JF892161
9327	Tropheus sp.	Mpimbwe	10	S 07°08'15.9" E 30°30'34.7"	2007	JF892162
9328	Tropheus sp.	Mpimbwe	10	S 07°08'15.9" E 30°30'34.7"	2007	JF892163
9329	Tropheus sp.	Mpimbwe	10	S 07°08'15.9" E 30°30'34.7"	2007	JF892164
9330	Tropheus sp.	Mpimbwe	10	S 07°08'15.9" E 30°30'34.7"	2007	JF892165
9331	Tropheus sp.	Mpimbwe	10	S 07°08'15.9" E 30°30'34.7"	2007	JF892166
9332	Tropheus sp.	Mpimbwe	10	S 07°08'15.9" E 30°30'34.7"	2007	JF892167
9333	Tropheus sp.	Mpimbwe	10	S 07°08'15.9" E 30°30'34.7"	2007	JF892168
9334	Tropheus sp.	Mpimbwe	10	S 07°08'15.9" E 30°30'34.7"	2007	JF892169
9335	Tropheus sp.	Mpimbwe	10	S 07°08'15.9" E 30°30'34.7"	2007	JF892170
9336	Tropheus sp.	Mpimbwe	10	S 07°08'15.9" E 30°30'34.7"	2007	JF892171
9337	Tropheus sp.	Mpimbwe	10	S 07°08'15.9" E 30°30'34.7"	2007	JF892172
9338	Tropheus sp.	Mpimbwe	10	S 07°08'15.9" E 30°30'34.7"	2007	JF892173
9339	Tropheus sp.	Mpimbwe	10	S 07°08'15.9" E 30°30'34.7"	2007	JF892174
9340	Tropheus sp.	Mpimbwe	10	S 07°08'15.9" E 30°30'34.7"	2007	JF892175
9341	Tropheus sp.	Mpimbwe	10	S 07°08'15.9" E 30°30'34.7"	2007	JF892176

## Sheet: V. moorii
ISOLATE	SPECIES	LOCALITY NAME	LOCALITY NR	COORDINATES	YEAR CAPTURED	DLOOP
7342	Variabilichromis moorii	Katete	1	S 08°20'24" E 30°30'25"	2006	JF891419
7343	Variabilichromis moorii	Katete	1	S 08°20'24" E 30°30'25"	2006	JF891420
7344	Variabilichromis moorii	Katete	1	S 08°20'24" E 30°30'25"	2006	JF891421
7345	Variabilichromis moorii	Katete	1	S 08°20'24" E 30°30'25"	2006	JF891422
7346	Variabilichromis moorii	Katete	1	S 08°20'24" E 30°30'25"	2006	JF891423
7347	Variabilichromis moorii	Katete	1	S 08°20'24" E 30°30'25"	2006	JF891424
7348	Variabilichromis moorii	Katete	1	S 08°20'24" E 30°30'25"	2006	JF891425
7349	Variabilichromis moorii	Katete	1	S 08°20'24" E 30°30'25"	2006	JF891426
7351	Variabilichromis moorii	Katete	1	S 08°20'24" E 30°30'25"	2006	JF891427
7352	Variabilichromis moorii	Katete	1	S 08°20'24" E 30°30'25"	2006	JF891428
7354	Variabilichromis moorii	Katete	1	S 08°20'24" E 30°30'25"	2006	JF891429
7356	Variabilichromis moorii	Katete	1	S 08°20'24" E 30°30'25"	2006	JF891430
7357	Variabilichromis moorii	Katete	1	S 08°20'24" E 30°30'25"	2006	JF891431
7358	Variabilichromis moorii	Katete	1	S 08°20'24" E 30°30'25"	2006	JF891432
7359	Variabilichromis moorii	Katete	1	S 08°20'24" E 30°30'25"	2006	JF891433
7360	Variabilichromis moorii	Katete	1	S 08°20'24" E 30°30'25"	2006	JF891434
7361	Variabilichromis moorii	Katete	1	S 08°20'24" E 30°30'25"	2006	JF891435
7362	Variabilichromis moorii	Katete	1	S 08°20'24" E 30°30'25"	2006	JF891436
7363	Variabilichromis moorii	Katete	1	S 08°20'24" E 30°30'25"	2006	JF891437
7365	Variabilichromis moorii	Katete	1	S 08°20'24" E 30°30'25"	2006	JF891438
7366	Variabilichromis moorii	Katete	1	S 08°20'24" E 30°30'25"	2006	JF891439
7367	Variabilichromis moorii	Katete	1	S 08°20'24" E 30°30'25"	2006	JF891440
7368	Variabilichromis moorii	Katete	1	S 08°20'24" E 30°30'25"	2006	JF891441
7369	Variabilichromis moorii	Katete	1	S 08°20'24" E 30°30'25"	2006	JF891442
7370	Variabilichromis moorii	Katete	1	S 08°20'24" E 30°30'25"	2006	JF891443
7372	Variabilichromis moorii	Katete	1	S 08°20'24" E 30°30'25"	2006	JF891444
10043	Variabilichromis moorii	Katete	1	S 08°20'24" E 30°30'25"	2006	JF891445
10044	Variabilichromis moorii	Katete	1	S 08°20'24" E 30°30'25"	2006	JF891446
10045	Variabilichromis moorii	Katete	1	S 08°20'24" E 30°30'25"	2006	JF891447
10046	Variabilichromis moorii	Katete	1	S 08°20'24" E 30°30'25"	2006	JF891448
10047	Variabilichromis moorii	Katete	1	S 08°20'24" E 30°30'25"	2006	JF891449
10048	Variabilichromis moorii	Katete	1	S 08°20'24" E 30°30'25"	2006	JF891450
10049	Variabilichromis moorii	Katete	1	S 08°20'24" E 30°30'25"	2006	JF891451
10051	Variabilichromis moorii	Katete	1	S 08°20'24" E 30°30'25"	2006	JF891452
10052	Variabilichromis moorii	Katete	1	S 08°20'24" E 30°30'25"	2006	JF891453
10053	Variabilichromis moorii	Katete	1	S 08°20'24" E 30°30'25"	2006	JF891454
10054	Variabilichromis moorii	Katete	1	S 08°20'24" E 30°30'25"	2006	JF891455
10055	Variabilichromis moorii	Katete	1	S 08°20'24" E 30°30'25"	2006	JF891456
10056	Variabilichromis moorii	Katete	1	S 08°20'24" E 30°30'25"	2006	JF891457
10057	Variabilichromis moorii	Katete	1	S 08°20'24" E 30°30'25"	2006	JF891458
10058	Variabilichromis moorii	Katete	1	S 08°20'24" E 30°30'25"	2006	JF891459
7269	Variabilichromis moorii	Chimba	2	S 08°25'17.5" E 30°27'27"	2006	JF891460
7270	Variabilichromis moorii	Chimba	2	S 08°25'17.5" E 30°27'27"	2006	JF891461
7271	Variabilichromis moorii	Chimba	2	S 08°25'17.5" E 30°27'27"	2006	JF891462
7272	Variabilichromis moorii	Chimba	2	S 08°25'17.5" E 30°27'27"	2006	JF891463
7273	Variabilichromis moorii	Chimba	2	S 08°25'17.5" E 30°27'27"	2006	JF891464
7274	Variabilichromis moorii	Chimba	2	S 08°25'17.5" E 30°27'27"	2006	JF891465
7275	Variabilichromis moorii	Chimba	2	S 08°25'17.5" E 30°27'27"	2006	JF891466
7276	Variabilichromis moorii	Chimba	2	S 08°25'17.5" E 30°27'27"	2006	JF891467
7277	Variabilichromis moorii	Chimba	2	S 08°25'17.5" E 30°27'27"	2006	JF891468
7278	Variabilichromis moorii	Chimba	2	S 08°25'17.5" E 30°27'27"	2006	JF891469
7279	Variabilichromis moorii	Chimba	2	S 08°25'17.5" E 30°27'27"	2006	JF891470
7280	Variabilichromis moorii	Chimba	2	S 08°25'17.5" E 30°27'27"	2006	JF891471
7281	Variabilichromis moorii	Chimba	2	S 08°25'17.5" E 30°27'27"	2006	JF891472
7282	Variabilichromis moorii	Chimba	2	S 08°25'17.5" E 30°27'27"	2006	JF891473
7283	Variabilichromis moorii	Chimba	2	S 08°25'17.5" E 30°27'27"	2006	JF891474
7284	Variabilichromis moorii	Chimba	2	S 08°25'17.5" E 30°27'27"	2006	JF891475
7285	Variabilichromis moorii	Chimba	2	S 08°25'17.5" E 30°27'27"	2006	JF891476
7286	Variabilichromis moorii	Chimba	2	S 08°25'17.5" E 30°27'27"	2006	JF891477
7287	Variabilichromis moorii	Chimba	2	S 08°25'17.5" E 30°27'27"	2006	JF891478
7288	Variabilichromis moorii	Chimba	2	S 08°25'17.5" E 30°27'27"	2006	JF891479
7289	Variabilichromis moorii	Chimba	2	S 08°25'17.5" E 30°27'27"	2006	JF891480
7338	Variabilichromis moorii	Chimba	2	S 08°25'17.5" E 30°27'27"	2006	JF891481
7339	Variabilichromis moorii	Chimba	2	S 08°25'17.5" E 30°27'27"	2006	JF891482
7340	Variabilichromis moorii	Chimba	2	S 08°25'17.5" E 30°27'27"	2006	JF891483
7341	Variabilichromis moorii	Chimba	2	S 08°25'17.5" E 30°27'27"	2006	JF891484
8803	Variabilichromis moorii	Chimba	2	S 08°25'17.5" E 30°27'27"	2006	JF891485
8805	Variabilichromis moorii	Chimba	2	S 08°25'17.5" E 30°27'27"	2006	JF891486
8806	Variabilichromis moorii	Chimba	2	S 08°25'17.5" E 30°27'27"	2006	JF891487
8807	Variabilichromis moorii	Chimba	2	S 08°25'17.5" E 30°27'27"	2006	JF891488
8808	Variabilichromis moorii	Chimba	2	S 08°25'17.5" E 30°27'27"	2006	JF891489
8809	Variabilichromis moorii	Chimba	2	S 08°25'17.5" E 30°27'27"	2006	JF891490
8810	Variabilichromis moorii	Chimba	2	S 08°25'17.5" E 30°27'27"	2006	JF891491
8811	Variabilichromis moorii	Chimba	2	S 08°25'17.5" E 30°27'27"	2006	JF891492
8812	Variabilichromis moorii	Chimba	2	S 08°25'17.5" E 30°27'27"	2006	JF891493
8813	Variabilichromis moorii	Chimba	2	S 08°25'17.5" E 30°27'27"	2006	JF891494
8814	Variabilichromis moorii	Chimba	2	S 08°25'17.5" E 30°27'27"	2006	JF891495
8816	Variabilichromis moorii	Chimba	2	S 08°25'17.5" E 30°27'27"	2006	JF891496
8817	Variabilichromis moorii	Chimba	2	S 08°25'17.5" E 30°27'27"	2006	JF891497
8818	Variabilichromis moorii	Chimba	2	S 08°25'17.5" E 30°27'27"	2006	JF891498
8819	Variabilichromis moorii	Chimba	2	S 08°25'17.5" E 30°27'27"	2006	JF891499
8823	Variabilichromis moorii	Chimba	2	S 08°25'17.5" E 30°27'27"	2006	JF891500
8824	Variabilichromis moorii	Chimba	2	S 08°25'17.5" E 30°27'27"	2006	JF891501
7788	Variabilichromis moorii	Nakaku	3	08°38'27.9" 30°52'10.9"	2006	JF891502
7789	Variabilichromis moorii	Nakaku	3	08°38'27.9" 30°52'10.9"	2006	JF891503
7790	Variabilichromis moorii	Nakaku	3	08°38'27.9" 30°52'10.9"	2006	JF891504
7791	Variabilichromis moorii	Nakaku	3	08°38'27.9" 30°52'10.9"	2006	JF891505
7792	Variabilichromis moorii	Nakaku	3	08°38'27.9" 30°52'10.9"	2006	JF891506
7793	Variabilichromis moorii	Nakaku	3	08°38'27.9" 30°52'10.9"	2006	JF891507
7794	Variabilichromis moorii	Nakaku	3	08°38'27.9" 30°52'10.9"	2006	JF891508
7795	Variabilichromis moorii	Nakaku	3	08°38'27.9" 30°52'10.9"	2006	JF891509
7796	Variabilichromis moorii	Nakaku	3	08°38'27.9" 30°52'10.9"	2006	JF891510
7797	Variabilichromis moorii	Nakaku	3	08°38'27.9" 30°52'10.9"	2006	JF891511
7798	Variabilichromis moorii	Nakaku	3	08°38'27.9" 30°52'10.9"	2006	JF891512
7799	Variabilichromis moorii	Nakaku	3	08°38'27.9" 30°52'10.9"	2006	JF891513
7800	Variabilichromis moorii	Nakaku	3	08°38'27.9" 30°52'10.9"	2006	JF891514
7801	Variabilichromis moorii	Nakaku	3	08°38'27.9" 30°52'10.9"	2006	JF891515
7802	Variabilichromis moorii	Nakaku	3	08°38'27.9" 30°52'10.9"	2006	JF891516
7803	Variabilichromis moorii	Nakaku	3	08°38'27.9" 30°52'10.9"	2006	JF891517
7804	Variabilichromis moorii	Nakaku	3	08°38'27.9" 30°52'10.9"	2006	JF891518
7805	Variabilichromis moorii	Nakaku	3	08°38'27.9" 30°52'10.9"	2006	JF891519
7806	Variabilichromis moorii	Nakaku	3	08°38'27.9" 30°52'10.9"	2006	JF891520
7807	Variabilichromis moorii	Nakaku	3	08°38'27.9" 30°52'10.9"	2006	JF891521
7808	Variabilichromis moorii	Nakaku	3	08°38'27.9" 30°52'10.9"	2006	JF891522
7809	Variabilichromis moorii	Nakaku	3	08°38'27.9" 30°52'10.9"	2006	JF891523
7810	Variabilichromis moorii	Nakaku	3	08°38'27.9" 30°52'10.9"	2006	JF891524
7812	Variabilichromis moorii	Nakaku	3	08°38'27.9" 30°52'10.9"	2006	JF891525
7813	Variabilichromis moorii	Nakaku	3	08°38'27.9" 30°52'10.9"	2006	JF891526
7814	Variabilichromis moorii	Nakaku	3	08°38'27.9" 30°52'10.9"	2006	JF891527
7815	Variabilichromis moorii	Nakaku	3	08°38'27.9" 30°52'10.9"	2006	JF891528
7816	Variabilichromis moorii	Nakaku	3	08°38'27.9" 30°52'10.9"	2006	JF891529
7817	Variabilichromis moorii	Nakaku	3	08°38'27.9" 30°52'10.9"	2006	JF891530
7819	Variabilichromis moorii	Nakaku	3	08°38'27.9" 30°52'10.9"	2006	JF891531
7820	Variabilichromis moorii	Nakaku	3	08°38'27.9" 30°52'10.9"	2006	JF891532
7821	Variabilichromis moorii	Nakaku	3	08°38'27.9" 30°52'10.9"	2006	JF891533
7822	Variabilichromis moorii	Nakaku	3	08°38'27.9" 30°52'10.9"	2006	JF891534
7823	Variabilichromis moorii	Nakaku	3	08°38'27.9" 30°52'10.9"	2006	JF891535
7824	Variabilichromis moorii	Nakaku	3	08°38'27.9" 30°52'10.9"	2006	JF891536
7825	Variabilichromis moorii	Nakaku	3	08°38'27.9" 30°52'10.9"	2006	JF891537
7826	Variabilichromis moorii	Nakaku	3	08°38'27.9" 30°52'10.9"	2006	JF891538
7827	Variabilichromis moorii	Nakaku	3	08°38'27.9" 30°52'10.9"	2006	JF891539
7828	Variabilichromis moorii	Nakaku	3	08°38'27.9" 30°52'10.9"	2006	JF891540
7829	Variabilichromis moorii	Nakaku	3	08°38'27.9" 30°52'10.9"	2006	JF891541
7830	Variabilichromis moorii	Nakaku	3	08°38'27.9" 30°52'10.9"	2006	JF891542
7831	Variabilichromis moorii	Nakaku	3	08°38'27.9" 30°52'10.9"	2006	JF891543
7832	Variabilichromis moorii	Nakaku	3	08°38'27.9" 30°52'10.9"	2006	JF891544
7833	Variabilichromis moorii	Nakaku	3	08°38'27.9" 30°52'10.9"	2006	JF891545
7834	Variabilichromis moorii	Nakaku	3	08°38'27.9" 30°52'10.9"	2006	JF891546
7835	Variabilichromis moorii	Nakaku	3	08°38'27.9" 30°52'10.9"	2006	JF891547
7885	Variabilichromis moorii	Katoto	4	08°48'29.9" 31°01'41.8"	2006	JF891548
7886	Variabilichromis moorii	Katoto	4	08°48'29.9" 31°01'41.8"	2006	JF891549
7887	Variabilichromis moorii	Katoto	4	08°48'29.9" 31°01'41.8"	2006	JF891550
7888	Variabilichromis moorii	Katoto	4	08°48'29.9" 31°01'41.8"	2006	JF891551
7889	Variabilichromis moorii	Katoto	4	08°48'29.9" 31°01'41.8"	2006	JF891552
7890	Variabilichromis moorii	Katoto	4	08°48'29.9" 31°01'41.8"	2006	JF891553
7891	Variabilichromis moorii	Katoto	4	08°48'29.9" 31°01'41.8"	2006	JF891554
7892	Variabilichromis moorii	Katoto	4	08°48'29.9" 31°01'41.8"	2006	JF891555
7893	Variabilichromis moorii	Katoto	4	08°48'29.9" 31°01'41.8"	2006	JF891556
7895	Variabilichromis moorii	Katoto	4	08°48'29.9" 31°01'41.8"	2006	JF891557
7896	Variabilichromis moorii	Katoto	4	08°48'29.9" 31°01'41.8"	2006	JF891558
7897	Variabilichromis moorii	Katoto	4	08°48'29.9" 31°01'41.8"	2006	JF891559
7898	Variabilichromis moorii	Katoto	4	08°48'29.9" 31°01'41.8"	2006	JF891560
7899	Variabilichromis moorii	Katoto	4	08°48'29.9" 31°01'41.8"	2006	JF891561
7900	Variabilichromis moorii	Katoto	4	08°48'29.9" 31°01'41.8"	2006	JF891562
7901	Variabilichromis moorii	Katoto	4	08°48'29.9" 31°01'41.8"	2006	JF891563
7902	Variabilichromis moorii	Katoto	4	08°48'29.9" 31°01'41.8"	2006	JF891564
7903	Variabilichromis moorii	Katoto	4	08°48'29.9" 31°01'41.8"	2006	JF891565
7904	Variabilichromis moorii	Katoto	4	08°48'29.9" 31°01'41.8"	2006	JF891566
7905	Variabilichromis moorii	Katoto	4	08°48'29.9" 31°01'41.8"	2006	JF891567
7906	Variabilichromis moorii	Katoto	4	08°48'29.9" 31°01'41.8"	2006	JF891568
7908	Variabilichromis moorii	Katoto	4	08°48'29.9" 31°01'41.8"	2006	JF891569
7910	Variabilichromis moorii	Katoto	4	08°48'29.9" 31°01'41.8"	2006	JF891570
7911	Variabilichromis moorii	Katoto	4	08°48'29.9" 31°01'41.8"	2006	JF891571
7912	Variabilichromis moorii	Katoto	4	08°48'29.9" 31°01'41.8"	2006	JF891572
7913	Variabilichromis moorii	Katoto	4	08°48'29.9" 31°01'41.8"	2006	JF891573
7916	Variabilichromis moorii	Katoto	4	08°48'29.9" 31°01'41.8"	2006	JF891574
7917	Variabilichromis moorii	Katoto	4	08°48'29.9" 31°01'41.8"	2006	JF891575
7918	Variabilichromis moorii	Katoto	4	08°48'29.9" 31°01'41.8"	2006	JF891576
7919	Variabilichromis moorii	Katoto	4	08°48'29.9" 31°01'41.8"	2006	JF891577
7920	Variabilichromis moorii	Katoto	4	08°48'29.9" 31°01'41.8"	2006	JF891578
7921	Variabilichromis moorii	Katoto	4	08°48'29.9" 31°01'41.8"	2006	JF891579
7922	Variabilichromis moorii	Katoto	4	08°48'29.9" 31°01'41.8"	2006	JF891580
7923	Variabilichromis moorii	Katoto	4	08°48'29.9" 31°01'41.8"	2006	JF891581
7924	Variabilichromis moorii	Katoto	4	08°48'29.9" 31°01'41.8"	2006	JF891582
7925	Variabilichromis moorii	Katoto	4	08°48'29.9" 31°01'41.8"	2006	JF891583
7926	Variabilichromis moorii	Katoto	4	08°48'29.9" 31°01'41.8"	2006	JF891584
7927	Variabilichromis moorii	Katoto	4	08°48'29.9" 31°01'41.8"	2006	JF891585
7928	Variabilichromis moorii	Katoto	4	08°48'29.9" 31°01'41.8"	2006	JF891586
7930	Variabilichromis moorii	Katoto	4	08°48'29.9" 31°01'41.8"	2006	JF891587
7931	Variabilichromis moorii	Katoto	4	08°48'29.9" 31°01'41.8"	2006	JF891588
7740	Variabilichromis moorii	Mbita	5	08°45'3.6'' 31°06'14.3''	2006	JF891589
7743	Variabilichromis moorii	Mbita	5	08°45'3.6'' 31°06'14.3''	2006	JF891590
7744	Variabilichromis moorii	Mbita	5	08°45'3.6'' 31°06'14.3''	2006	JF891591
7746	Variabilichromis moorii	Mbita	5	08°45'3.6'' 31°06'14.3''	2006	JF891592
7747	Variabilichromis moorii	Mbita	5	08°45'3.6'' 31°06'14.3''	2006	JF891593
7748	Variabilichromis moorii	Mbita	5	08°45'3.6'' 31°06'14.3''	2006	JF891594
7751	Variabilichromis moorii	Mbita	5	08°45'3.6'' 31°06'14.3''	2006	JF891595
7752	Variabilichromis moorii	Mbita	5	08°45'3.6'' 31°06'14.3''	2006	JF891596
7753	Variabilichromis moorii	Mbita	5	08°45'3.6'' 31°06'14.3''	2006	JF891597
7755	Variabilichromis moorii	Mbita	5	08°45'3.6'' 31°06'14.3''	2006	JF891598
7757	Variabilichromis moorii	Mbita	5	08°45'3.6'' 31°06'14.3''	2006	JF891599
7760	Variabilichromis moorii	Mbita	5	08°45'3.6'' 31°06'14.3''	2006	JF891600
7761	Variabilichromis moorii	Mbita	5	08°45'3.6'' 31°06'14.3''	2006	JF891601
7762	Variabilichromis moorii	Mbita	5	08°45'3.6'' 31°06'14.3''	2006	JF891602
7764	Variabilichromis moorii	Mbita	5	08°45'3.6'' 31°06'14.3''	2006	JF891603
7765	Variabilichromis moorii	Mbita	5	08°45'3.6'' 31°06'14.3''	2006	JF891604
7766	Variabilichromis moorii	Mbita	5	08°45'3.6'' 31°06'14.3''	2006	JF891605
7768	Variabilichromis moorii	Mbita	5	08°45'3.6'' 31°06'14.3''	2006	JF891606
7769	Variabilichromis moorii	Mbita	5	08°45'3.6'' 31°06'14.3''	2006	JF891607
7770	Variabilichromis moorii	Mbita	5	08°45'3.6'' 31°06'14.3''	2006	JF891608
7771	Variabilichromis moorii	Mbita	5	08°45'3.6'' 31°06'14.3''	2006	JF891609
7772	Variabilichromis moorii	Mbita	5	08°45'3.6'' 31°06'14.3''	2006	JF891610
7774	Variabilichromis moorii	Mbita	5	08°45'3.6'' 31°06'14.3''	2006	JF891611
7775	Variabilichromis moorii	Mbita	5	08°45'3.6'' 31°06'14.3''	2006	JF891612
7776	Variabilichromis moorii	Mbita	5	08°45'3.6'' 31°06'14.3''	2006	JF891613
7777	Variabilichromis moorii	Mbita	5	08°45'3.6'' 31°06'14.3''	2006	JF891614
7778	Variabilichromis moorii	Mbita	5	08°45'3.6'' 31°06'14.3''	2006	JF891615
7780	Variabilichromis moorii	Mbita	5	08°45'3.6'' 31°06'14.3''	2006	JF891616
7781	Variabilichromis moorii	Mbita	5	08°45'3.6'' 31°06'14.3''	2006	JF891617
7782	Variabilichromis moorii	Mbita	5	08°45'3.6'' 31°06'14.3''	2006	JF891618
7783	Variabilichromis moorii	Mbita	5	08°45'3.6'' 31°06'14.3''	2006	JF891619
7784	Variabilichromis moorii	Mbita	5	08°45'3.6'' 31°06'14.3''	2006	JF891620
7785	Variabilichromis moorii	Mbita	5	08°45'3.6'' 31°06'14.3''	2006	JF891621
7786	Variabilichromis moorii	Mbita	5	08°45'3.6'' 31°06'14.3''	2006	JF891622
7787	Variabilichromis moorii	Mbita	5	08°45'3.6'' 31°06'14.3''	2006	JF891623
7247	Variabilichromis moorii	Isanga	6	S 08°39'24'' E 31°11'36''	2006	JF891624
7248	Variabilichromis moorii	Isanga	6	S 08°39'24'' E 31°11'36''	2006	JF891625
7249	Variabilichromis moorii	Isanga	6	S 08°39'24'' E 31°11'36''	2006	JF891626
7250	Variabilichromis moorii	Isanga	6	S 08°39'24'' E 31°11'36''	2006	JF891627
7251	Variabilichromis moorii	Isanga	6	S 08°39'24'' E 31°11'36''	2006	JF891628
7252	Variabilichromis moorii	Isanga	6	S 08°39'24'' E 31°11'36''	2006	JF891629
7254	Variabilichromis moorii	Isanga	6	S 08°39'24'' E 31°11'36''	2006	JF891630
7255	Variabilichromis moorii	Isanga	6	S 08°39'24'' E 31°11'36''	2006	JF891631
7256	Variabilichromis moorii	Isanga	6	S 08°39'24'' E 31°11'36''	2006	JF891632
7257	Variabilichromis moorii	Isanga	6	S 08°39'24'' E 31°11'36''	2006	JF891633
7258	Variabilichromis moorii	Isanga	6	S 08°39'24'' E 31°11'36''	2006	JF891634
7259	Variabilichromis moorii	Isanga	6	S 08°39'24'' E 31°11'36''	2006	JF891635
7260	Variabilichromis moorii	Isanga	6	S 08°39'24'' E 31°11'36''	2006	JF891636
7261	Variabilichromis moorii	Isanga	6	S 08°39'24'' E 31°11'36''	2006	JF891637
7262	Variabilichromis moorii	Isanga	6	S 08°39'24'' E 31°11'36''	2006	JF891638
7263	Variabilichromis moorii	Isanga	6	S 08°39'24'' E 31°11'36''	2006	JF891639
7264	Variabilichromis moorii	Isanga	6	S 08°39'24'' E 31°11'36''	2006	JF891640
7265	Variabilichromis moorii	Isanga	6	S 08°39'24'' E 31°11'36''	2006	JF891641
7266	Variabilichromis moorii	Isanga	6	S 08°39'24'' E 31°11'36''	2006	JF891642
7267	Variabilichromis moorii	Isanga	6	S 08°39'24'' E 31°11'36''	2006	JF891643
7268	Variabilichromis moorii	Isanga	6	S 08°39'24'' E 31°11'36''	2006	JF891644
8948	Variabilichromis moorii	Isanga	6	S 08°39'24'' E 31°11'36''	2006	JF891645
8947	Variabilichromis moorii	Isanga	6	S 08°39'24'' E 31°11'36''	2006	JF891646
8946	Variabilichromis moorii	Isanga	6	S 08°39'24'' E 31°11'36''	2006	JF891647
7107	Variabilichromis moorii	Toby	7	S 08°37'23.7" E 31°12'02"	2006	JF891648
7108	Variabilichromis moorii	Toby	7	S 08°37'23.7" E 31°12'02"	2006	JF891649
7109	Variabilichromis moorii	Toby	7	S 08°37'23.7" E 31°12'02"	2006	JF891650
7112	Variabilichromis moorii	Toby	7	S 08°37'23.7" E 31°12'02"	2006	JF891651
7115	Variabilichromis moorii	Toby	7	S 08°37'23.7" E 31°12'02"	2006	JF891652
7117	Variabilichromis moorii	Toby	7	S 08°37'23.7" E 31°12'02"	2006	JF891653
7119	Variabilichromis moorii	Toby	7	S 08°37'23.7" E 31°12'02"	2006	JF891654
7121	Variabilichromis moorii	Toby	7	S 08°37'23.7" E 31°12'02"	2006	JF891655
7122	Variabilichromis moorii	Toby	7	S 08°37'23.7" E 31°12'02"	2006	JF891656
7123	Variabilichromis moorii	Toby	7	S 08°37'23.7" E 31°12'02"	2006	JF891657
7124	Variabilichromis moorii	Toby	7	S 08°37'23.7" E 31°12'02"	2006	JF891658
7125	Variabilichromis moorii	Toby	7	S 08°37'23.7" E 31°12'02"	2006	JF891659
7127	Variabilichromis moorii	Toby	7	S 08°37'23.7" E 31°12'02"	2006	JF891660
7128	Variabilichromis moorii	Toby	7	S 08°37'23.7" E 31°12'02"	2006	JF891661
7129	Variabilichromis moorii	Toby	7	S 08°37'23.7" E 31°12'02"	2006	JF891662
7130	Variabilichromis moorii	Toby	7	S 08°37'23.7" E 31°12'02"	2006	JF891663
7131	Variabilichromis moorii	Toby	7	S 08°37'23.7" E 31°12'02"	2006	JF891664
7132	Variabilichromis moorii	Toby	7	S 08°37'23.7" E 31°12'02"	2006	JF891665
7133	Variabilichromis moorii	Toby	7	S 08°37'23.7" E 31°12'02"	2006	JF891666
7134	Variabilichromis moorii	Toby	7	S 08°37'23.7" E 31°12'02"	2006	JF891667
7135	Variabilichromis moorii	Toby	7	S 08°37'23.7" E 31°12'02"	2006	JF891668
7136	Variabilichromis moorii	Toby	7	S 08°37'23.7" E 31°12'02"	2006	JF891669
7137	Variabilichromis moorii	Toby	7	S 08°37'23.7" E 31°12'02"	2006	JF891670
7138	Variabilichromis moorii	Toby	7	S 08°37'23.7" E 31°12'02"	2006	JF891671
7139	Variabilichromis moorii	Toby	7	S 08°37'23.7" E 31°12'02"	2006	JF891672
7140	Variabilichromis moorii	Toby	7	S 08°37'23.7" E 31°12'02"	2006	JF891673
7141	Variabilichromis moorii	Toby	7	S 08°37'23.7" E 31°12'02"	2006	JF891674
7143	Variabilichromis moorii	Toby	7	S 08°37'23.7" E 31°12'02"	2006	JF891675
7144	Variabilichromis moorii	Toby	7	S 08°37'23.7" E 31°12'02"	2006	JF891676
7145	Variabilichromis moorii	Toby	7	S 08°37'23.7" E 31°12'02"	2006	JF891677
7146	Variabilichromis moorii	Toby	7	S 08°37'23.7" E 31°12'02"	2006	JF891678
7147	Variabilichromis moorii	Toby	7	S 08°37'23.7" E 31°12'02"	2006	JF891679
7148	Variabilichromis moorii	Toby	7	S 08°37'23.7" E 31°12'02"	2006	JF891680
7149	Variabilichromis moorii	Toby	7	S 08°37'23.7" E 31°12'02"	2006	JF891681
7150	Variabilichromis moorii	Toby	7	S 08°37'23.7" E 31°12'02"	2006	JF891682
7151	Variabilichromis moorii	Toby	7	S 08°37'23.7" E 31°12'02"	2006	JF891683
7152	Variabilichromis moorii	Toby	7	S 08°37'23.7" E 31°12'02"	2006	JF891684
9696	Variabilichromis moorii	Musamba	8	S 07°49'54.2" E 30°46'49.3"	2008	JF891733
9697	Variabilichromis moorii	Musamba	8	S 07°49'54.2" E 30°46'49.3"	2008	JF891734
9698	Variabilichromis moorii	Musamba	8	S 07°49'54.2" E 30°46'49.3"	2008	JF891735
9699	Variabilichromis moorii	Musamba	8	S 07°49'54.2" E 30°46'49.3"	2008	JF891736
9700	Variabilichromis moorii	Musamba	8	S 07°49'54.2" E 30°46'49.3"	2008	JF891737
9701	Variabilichromis moorii	Musamba	8	S 07°49'54.2" E 30°46'49.3"	2008	JF891738
9702	Variabilichromis moorii	Musamba	8	S 07°49'54.2" E 30°46'49.3"	2008	JF891739
9703	Variabilichromis moorii	Musamba	8	S 07°49'54.2" E 30°46'49.3"	2008	JF891740
9704	Variabilichromis moorii	Musamba	8	S 07°49'54.2" E 30°46'49.3"	2008	JF891741
9705	Variabilichromis moorii	Musamba	8	S 07°49'54.2" E 30°46'49.3"	2008	JF891742
9706	Variabilichromis moorii	Musamba	8	S 07°49'54.2" E 30°46'49.3"	2008	JF891743
9707	Variabilichromis moorii	Musamba	8	S 07°49'54.2" E 30°46'49.3"	2008	JF891744
9708	Variabilichromis moorii	Musamba	8	S 07°49'54.2" E 30°46'49.3"	2008	JF891745
9709	Variabilichromis moorii	Musamba	8	S 07°49'54.2" E 30°46'49.3"	2008	JF891746
9710	Variabilichromis moorii	Musamba	8	S 07°49'54.2" E 30°46'49.3"	2008	JF891747
9712	Variabilichromis moorii	Musamba	8	S 07°49'54.2" E 30°46'49.3"	2008	JF891748
9713	Variabilichromis moorii	Musamba	8	S 07°49'54.2" E 30°46'49.3"	2008	JF891749
9714	Variabilichromis moorii	Musamba	8	S 07°49'54.2" E 30°46'49.3"	2008	JF891750
9715	Variabilichromis moorii	Musamba	8	S 07°49'54.2" E 30°46'49.3"	2008	JF891751
9716	Variabilichromis moorii	Musamba	8	S 07°49'54.2" E 30°46'49.3"	2008	JF891752
9717	Variabilichromis moorii	Musamba	8	S 07°49'54.2" E 30°46'49.3"	2008	JF891753
9718	Variabilichromis moorii	Musamba	8	S 07°49'54.2" E 30°46'49.3"	2008	JF891754
9719	Variabilichromis moorii	Musamba	8	S 07°49'54.2" E 30°46'49.3"	2008	JF891755
9720	Variabilichromis moorii	Musamba	8	S 07°49'54.2" E 30°46'49.3"	2008	JF891756
9721	Variabilichromis moorii	Musamba	8	S 07°49'54.2" E 30°46'49.3"	2008	JF891757
9722	Variabilichromis moorii	Musamba	8	S 07°49'54.2" E 30°46'49.3"	2008	JF891758
9723	Variabilichromis moorii	Musamba	8	S 07°49'54.2" E 30°46'49.3"	2008	JF891759
9724	Variabilichromis moorii	Musamba	8	S 07°49'54.2" E 30°46'49.3"	2008	JF891760
9725	Variabilichromis moorii	Musamba	8	S 07°49'54.2" E 30°46'49.3"	2008	JF891761
9726	Variabilichromis moorii	Musamba	8	S 07°49'54.2" E 30°46'49.3"	2008	JF891762
9727	Variabilichromis moorii	Musamba	8	S 07°49'54.2" E 30°46'49.3"	2008	JF891763
9728	Variabilichromis moorii	Musamba	8	S 07°49'54.2" E 30°46'49.3"	2008	JF891764
9729	Variabilichromis moorii	Musamba	8	S 07°49'54.2" E 30°46'49.3"	2008	JF891765
9730	Variabilichromis moorii	Musamba	8	S 07°49'54.2" E 30°46'49.3"	2008	JF891766
9731	Variabilichromis moorii	Musamba	8	S 07°49'54.2" E 30°46'49.3"	2008	JF891767
9732	Variabilichromis moorii	Musamba	8	S 07°49'54.2" E 30°46'49.3"	2008	JF891768
9733	Variabilichromis moorii	Musamba	8	S 07°49'54.2" E 30°46'49.3"	2008	JF891769
9734	Variabilichromis moorii	Musamba	8	S 07°49'54.2" E 30°46'49.3"	2008	JF891770
9735	Variabilichromis moorii	Musamba	8	S 07°49'54.2" E 30°46'49.3"	2008	JF891771
9736	Variabilichromis moorii	Musamba	8	S 07°49'54.2" E 30°46'49.3"	2008	JF891772
9737	Variabilichromis moorii	Musamba	8	S 07°49'54.2" E 30°46'49.3"	2008	JF891773
9738	Variabilichromis moorii	Musamba	8	S 07°49'54.2" E 30°46'49.3"	2008	JF891774
9739	Variabilichromis moorii	Musamba	8	S 07°49'54.2" E 30°46'49.3"	2008	JF891775
9740	Variabilichromis moorii	Musamba	8	S 07°49'54.2" E 30°46'49.3"	2008	JF891776
9741	Variabilichromis moorii	Musamba	8	S 07°49'54.2" E 30°46'49.3"	2008	JF891777
9742	Variabilichromis moorii	Musamba	8	S 07°49'54.2" E 30°46'49.3"	2008	JF891778
9743	Variabilichromis moorii	Musamba	8	S 07°49'54.2" E 30°46'49.3"	2008	JF891779
9744	Variabilichromis moorii	Musamba	8	S 07°49'54.2" E 30°46'49.3"	2008	JF891780
9745	Variabilichromis moorii	Musamba	8	S 07°49'54.2" E 30°46'49.3"	2008	JF891781
9746	Variabilichromis moorii	Musamba	8	S 07°49'54.2" E 30°46'49.3"	2008	JF891782
8750	Variabilichromis moorii	Namansi	9	S07°35'31" E30°37'55.5"	2007	JF891685
8751	Variabilichromis moorii	Namansi	9	S07°35'31" E30°37'55.5"	2007	JF891686
8754	Variabilichromis moorii	Namansi	9	S07°35'31" E30°37'55.5"	2007	JF891687
8755	Variabilichromis moorii	Namansi	9	S07°35'31" E30°37'55.5"	2007	JF891688
8756	Variabilichromis moorii	Namansi	9	S07°35'31" E30°37'55.5"	2007	JF891689
8757	Variabilichromis moorii	Namansi	9	S07°35'31" E30°37'55.5"	2007	JF891690
8758	Variabilichromis moorii	Namansi	9	S07°35'31" E30°37'55.5"	2007	JF891691
8759	Variabilichromis moorii	Namansi	9	S07°35'31" E30°37'55.5"	2007	JF891692
8760	Variabilichromis moorii	Namansi	9	S07°35'31" E30°37'55.5"	2007	JF891693
8761	Variabilichromis moorii	Namansi	9	S07°35'31" E30°37'55.5"	2007	JF891694
8764	Variabilichromis moorii	Namansi	9	S07°35'31" E30°37'55.5"	2007	JF891695
8765	Variabilichromis moorii	Namansi	9	S07°35'31" E30°37'55.5"	2007	JF891696
8766	Variabilichromis moorii	Namansi	9	S07°35'31" E30°37'55.5"	2007	JF891697
8767	Variabilichromis moorii	Namansi	9	S07°35'31" E30°37'55.5"	2007	JF891698
8768	Variabilichromis moorii	Namansi	9	S07°35'31" E30°37'55.5"	2007	JF891699
8769	Variabilichromis moorii	Namansi	9	S07°35'31" E30°37'55.5"	2007	JF891700
8770	Variabilichromis moorii	Namansi	9	S07°35'31" E30°37'55.5"	2007	JF891701
8840	Variabilichromis moorii	Namansi	9	S07°35'31" E30°37'55.5"	2007	JF891702
8841	Variabilichromis moorii	Namansi	9	S07°35'31" E30°37'55.5"	2007	JF891703
8842	Variabilichromis moorii	Namansi	9	S07°35'31" E30°37'55.5"	2007	JF891704
8843	Variabilichromis moorii	Namansi	9	S07°35'31" E30°37'55.5"	2007	JF891705
8844	Variabilichromis moorii	Namansi	9	S07°35'31" E30°37'55.5"	2007	JF891706
8845	Variabilichromis moorii	Namansi	9	S07°35'31" E30°37'55.5"	2007	JF891707
8771	Variabilichromis moorii	Hinde Bay	9	S07°35'29.1" E30°38'28.6"	2007	JF891708
8772	Variabilichromis moorii	Hinde Bay	9	S07°35'29.1" E30°38'28.6"	2007	JF891709
8773	Variabilichromis moorii	Hinde Bay	9	S07°35'29.1" E30°38'28.6"	2007	JF891710
8774	Variabilichromis moorii	Hinde Bay	9	S07°35'29.1" E30°38'28.6"	2007	JF891711
8775	Variabilichromis moorii	Hinde Bay	9	S07°35'29.1" E30°38'28.6"	2007	JF891712
8776	Variabilichromis moorii	Hinde Bay	9	S07°35'29.1" E30°38'28.6"	2007	JF891713
8777	Variabilichromis moorii	Hinde Bay	9	S07°35'29.1" E30°38'28.6"	2007	JF891714
8779	Variabilichromis moorii	Hinde Bay	9	S07°35'29.1" E30°38'28.6"	2007	JF891715
8780	Variabilichromis moorii	Hinde Bay	9	S07°35'29.1" E30°38'28.6"	2007	JF891716
8782	Variabilichromis moorii	Hinde Bay	9	S07°35'29.1" E30°38'28.6"	2007	JF891717
8783	Variabilichromis moorii	Hinde Bay	9	S07°35'29.1" E30°38'28.6"	2007	JF891718
8784	Variabilichromis moorii	Hinde Bay	9	S07°35'29.1" E30°38'28.6"	2007	JF891719
8785	Variabilichromis moorii	Hinde Bay	9	S07°35'29.1" E30°38'28.6"	2007	JF891720
8786	Variabilichromis moorii	Hinde Bay	9	S07°35'29.1" E30°38'28.6"	2007	JF891721
8787	Variabilichromis moorii	Hinde Bay	9	S07°35'29.1" E30°38'28.6"	2007	JF891722
8788	Variabilichromis moorii	Hinde Bay	9	S07°35'29.1" E30°38'28.6"	2007	JF891723
8790	Variabilichromis moorii	Hinde Bay	9	S07°35'29.1" E30°38'28.6"	2007	JF891724
8791	Variabilichromis moorii	Hinde Bay	9	S07°35'29.1" E30°38'28.6"	2007	JF891725
8792	Variabilichromis moorii	Hinde Bay	9	S07°35'29.1" E30°38'28.6"	2007	JF891726
8846	Variabilichromis moorii	Hinde Bay	9	S07°35'29.1" E30°38'28.6"	2007	JF891727
8847	Variabilichromis moorii	Hinde Bay	9	S07°35'29.1" E30°38'28.6"	2007	JF891728
8848	Variabilichromis moorii	Hinde Bay	9	S07°35'29.1" E30°38'28.6"	2007	JF891729
8849	Variabilichromis moorii	Hinde Bay	9	S07°35'29.1" E30°38'28.6"	2007	JF891730
8850	Variabilichromis moorii	Hinde Bay	9	S07°35'29.1" E30°38'28.6"	2007	JF891731
8851	Variabilichromis moorii	Hinde Bay	9	S07°35'29.1" E30°38'28.6"	2007	JF891732
8793	Variabilichromis moorii	Mpimbwe	10	S 07°08'15.9" E 30°30'34.7"	2007	JF891783
8794	Variabilichromis moorii	Mpimbwe	10	S 07°08'15.9" E 30°30'34.7"	2007	JF891784
8795	Variabilichromis moorii	Mpimbwe	10	S 07°08'15.9" E 30°30'34.7"	2007	JF891785
8796	Variabilichromis moorii	Mpimbwe	10	S 07°08'15.9" E 30°30'34.7"	2007	JF891786
8797	Variabilichromis moorii	Mpimbwe	10	S 07°08'15.9" E 30°30'34.7"	2007	JF891787
8798	Variabilichromis moorii	Mpimbwe	10	S 07°08'15.9" E 30°30'34.7"	2007	JF891788
8799	Variabilichromis moorii	Mpimbwe	10	S 07°08'15.9" E 30°30'34.7"	2007	JF891789
8800	Variabilichromis moorii	Mpimbwe	10	S 07°08'15.9" E 30°30'34.7"	2007	JF891790
8801	Variabilichromis moorii	Mpimbwe	10	S 07°08'15.9" E 30°30'34.7"	2007	JF891791
8802	Variabilichromis moorii	Mpimbwe	10	S 07°08'15.9" E 30°30'34.7"	2007	JF891792
8852	Variabilichromis moorii	Mpimbwe	10	S 07°08'15.9" E 30°30'34.7"	2007	JF891793
8856	Variabilichromis moorii	Mpimbwe	10	S 07°08'15.9" E 30°30'34.7"	2007	JF891794

## Sheet: E. cyanostictus
ISOLATE	SPECIES	LOCALITY NAME	LOCALITY NR	COORDINATES	YEAR CAPTURED	ACCESSION
ER100T06TETE	Eretmodus cyanostictus	Katete	1	S 08°20'24" E 30°30'25"	2006	HQ533487
ER101T06TETE	Eretmodus cyanostictus	Katete	1	S 08°20'24" E 30°30'25"	2006	HQ533488
ER113T06TETE	Eretmodus cyanostictus	Katete	1	S 08°20'24" E 30°30'25"	2006	HQ533489
ER114T06TETE	Eretmodus cyanostictus	Katete	1	S 08°20'24" E 30°30'25"	2006	HQ533490
ER126T06TETE	Eretmodus cyanostictus	Katete	1	S 08°20'24" E 30°30'25"	2006	HQ533491
ER133T06TETE	Eretmodus cyanostictus	Katete	1	S 08°20'24" E 30°30'25"	2006	HQ533492
ER081T06TETE	Eretmodus cyanostictus	Katete	1	S 08°20'24" E 30°30'25"	2006	HQ533493
ER083T06TETE	Eretmodus cyanostictus	Katete	1	S 08°20'24" E 30°30'25"	2006	HQ533494
ER088T06TETE	Eretmodus cyanostictus	Katete	1	S 08°20'24" E 30°30'25"	2006	HQ533495
ER089T06TETE	Eretmodus cyanostictus	Katete	1	S 08°20'24" E 30°30'25"	2006	HQ533496
ER108T06TETE	Eretmodus cyanostictus	Katete	1	S 08°20'24" E 30°30'25"	2006	HQ533497
ER116T06TETE	Eretmodus cyanostictus	Katete	1	S 08°20'24" E 30°30'25"	2006	HQ533498
ER117T06TETE	Eretmodus cyanostictus	Katete	1	S 08°20'24" E 30°30'25"	2006	HQ533499
ER124T06TETE	Eretmodus cyanostictus	Katete	1	S 08°20'24" E 30°30'25"	2006	HQ533500
ER138T06TETE	Eretmodus cyanostictus	Katete	1	S 08°20'24" E 30°30'25"	2006	HQ533501
ER087T06TETE	Eretmodus cyanostictus	Katete	1	S 08°20'24" E 30°30'25"	2006	HQ533502
ER109T06TETE	Eretmodus cyanostictus	Katete	1	S 08°20'24" E 30°30'25"	2006	HQ533503
ER110T06TETE	Eretmodus cyanostictus	Katete	1	S 08°20'24" E 30°30'25"	2006	HQ533504
ER128T06TETE	Eretmodus cyanostictus	Katete	1	S 08°20'24" E 30°30'25"	2006	HQ533505
ER131T06TETE	Eretmodus cyanostictus	Katete	1	S 08°20'24" E 30°30'25"	2006	HQ533506
ER084T06TETE	Eretmodus cyanostictus	Katete	1	S 08°20'24" E 30°30'25"	2006	HQ533507
ER085T06TETE	Eretmodus cyanostictus	Katete	1	S 08°20'24" E 30°30'25"	2006	HQ533508
ER079T06TETE	Eretmodus cyanostictus	Katete	1	S 08°20'24" E 30°30'25"	2006	HQ533509
ER080T06TETE	Eretmodus cyanostictus	Katete	1	S 08°20'24" E 30°30'25"	2006	HQ533510
ER082T06TETE	Eretmodus cyanostictus	Katete	1	S 08°20'24" E 30°30'25"	2006	HQ533511
ER086T06TETE	Eretmodus cyanostictus	Katete	1	S 08°20'24" E 30°30'25"	2006	HQ533512
ER090T06TETE	Eretmodus cyanostictus	Katete	1	S 08°20'24" E 30°30'25"	2006	HQ533513
ER091T06TETE	Eretmodus cyanostictus	Katete	1	S 08°20'24" E 30°30'25"	2006	HQ533514
ER093T06TETE	Eretmodus cyanostictus	Katete	1	S 08°20'24" E 30°30'25"	2006	HQ533515
ER105T06TETE	Eretmodus cyanostictus	Katete	1	S 08°20'24" E 30°30'25"	2006	HQ533516
ER106T06TETE	Eretmodus cyanostictus	Katete	1	S 08°20'24" E 30°30'25"	2006	HQ533517
ER111T06TETE	Eretmodus cyanostictus	Katete	1	S 08°20'24" E 30°30'25"	2006	HQ533518
ER118T06TETE	Eretmodus cyanostictus	Katete	1	S 08°20'24" E 30°30'25"	2006	HQ533519
ER122T06TETE	Eretmodus cyanostictus	Katete	1	S 08°20'24" E 30°30'25"	2006	HQ533520
ER123T06TETE	Eretmodus cyanostictus	Katete	1	S 08°20'24" E 30°30'25"	2006	HQ533521
ER125T06TETE	Eretmodus cyanostictus	Katete	1	S 08°20'24" E 30°30'25"	2006	HQ533522
ER127T06TETE	Eretmodus cyanostictus	Katete	1	S 08°20'24" E 30°30'25"	2006	HQ533523
ER129T06TETE	Eretmodus cyanostictus	Katete	1	S 08°20'24" E 30°30'25"	2006	HQ533524
ER067T06CHIM	Eretmodus cyanostictus	Chimba	2	S 08°25'17.5" E 30°27'27"	2006	HQ533476
ER068T06CHIM	Eretmodus cyanostictus	Chimba	2	S 08°25'17.5" E 30°27'27"	2006	HQ533477
ER073T06CHIM	Eretmodus cyanostictus	Chimba	2	S 08°25'17.5" E 30°27'27"	2006	HQ533478
ER060T06CHIM	Eretmodus cyanostictus	Chimba	2	S 08°25'17.5" E 30°27'27"	2006	HQ533479
ER061T06CHIM	Eretmodus cyanostictus	Chimba	2	S 08°25'17.5" E 30°27'27"	2006	HQ533480
ER062T06CHIM	Eretmodus cyanostictus	Chimba	2	S 08°25'17.5" E 30°27'27"	2006	HQ533481
ER063T06CHIM	Eretmodus cyanostictus	Chimba	2	S 08°25'17.5" E 30°27'27"	2006	HQ533482
ER064T06CHIM	Eretmodus cyanostictus	Chimba	2	S 08°25'17.5" E 30°27'27"	2006	HQ533483
ER078T06CHIM	Eretmodus cyanostictus	Chimba	2	S 08°25'17.5" E 30°27'27"	2006	HQ533484
ER066T06CHIM	Eretmodus cyanostictus	Chimba	2	S 08°25'17.5" E 30°27'27"	2006	HQ533485
ER071T06CHIM	Eretmodus cyanostictus	Chimba	2	S 08°25'17.5" E 30°27'27"	2006	HQ533486
ER211T06KAKU	Eretmodus cyanostictus	Nakaku	3	08°38'27.9" 30°52'10.9"	2006	HQ533525
ER235T06KAKU	Eretmodus cyanostictus	Nakaku	3	08°38'27.9" 30°52'10.9"	2006	HQ533526
ER195T06KAKU	Eretmodus cyanostictus	Nakaku	3	08°38'27.9" 30°52'10.9"	2006	HQ533527
ER200T06KAKU	Eretmodus cyanostictus	Nakaku	3	08°38'27.9" 30°52'10.9"	2006	HQ533528
ER205T06KAKU	Eretmodus cyanostictus	Nakaku	3	08°38'27.9" 30°52'10.9"	2006	HQ533529
ER215T06KAKU	Eretmodus cyanostictus	Nakaku	3	08°38'27.9" 30°52'10.9"	2006	HQ533530
ER218T06KAKU	Eretmodus cyanostictus	Nakaku	3	08°38'27.9" 30°52'10.9"	2006	HQ533531
ER219T06KAKU	Eretmodus cyanostictus	Nakaku	3	08°38'27.9" 30°52'10.9"	2006	HQ533532
ER226T06KAKU	Eretmodus cyanostictus	Nakaku	3	08°38'27.9" 30°52'10.9"	2006	HQ533533
ER230T06KAKU	Eretmodus cyanostictus	Nakaku	3	08°38'27.9" 30°52'10.9"	2006	HQ533534
ER231T06KAKU	Eretmodus cyanostictus	Nakaku	3	08°38'27.9" 30°52'10.9"	2006	HQ533535
ER204T06KAKU	Eretmodus cyanostictus	Nakaku	3	08°38'27.9" 30°52'10.9"	2006	HQ533536
ER214T06KAKU	Eretmodus cyanostictus	Nakaku	3	08°38'27.9" 30°52'10.9"	2006	HQ533537
ER216T06KAKU	Eretmodus cyanostictus	Nakaku	3	08°38'27.9" 30°52'10.9"	2006	HQ533538
ER220T06KAKU	Eretmodus cyanostictus	Nakaku	3	08°38'27.9" 30°52'10.9"	2006	HQ533539
ER224T06KAKU	Eretmodus cyanostictus	Nakaku	3	08°38'27.9" 30°52'10.9"	2006	HQ533540
ER225T06KAKU	Eretmodus cyanostictus	Nakaku	3	08°38'27.9" 30°52'10.9"	2006	HQ533541
ER236T06KAKU	Eretmodus cyanostictus	Nakaku	3	08°38'27.9" 30°52'10.9"	2006	HQ533542
ER242T06KAKU	Eretmodus cyanostictus	Nakaku	3	08°38'27.9" 30°52'10.9"	2006	HQ533543
ER221T06KAKU	Eretmodus cyanostictus	Nakaku	3	08°38'27.9" 30°52'10.9"	2006	HQ533544
ER237T06KAKU	Eretmodus cyanostictus	Nakaku	3	08°38'27.9" 30°52'10.9"	2006	HQ533545
ER190T06KAKU	Eretmodus cyanostictus	Nakaku	3	08°38'27.9" 30°52'10.9"	2006	HQ533546
ER191T06KAKU	Eretmodus cyanostictus	Nakaku	3	08°38'27.9" 30°52'10.9"	2006	HQ533547
ER194T06KAKU	Eretmodus cyanostictus	Nakaku	3	08°38'27.9" 30°52'10.9"	2006	HQ533548
ER196T06KAKU	Eretmodus cyanostictus	Nakaku	3	08°38'27.9" 30°52'10.9"	2006	HQ533549
ER197T06KAKU	Eretmodus cyanostictus	Nakaku	3	08°38'27.9" 30°52'10.9"	2006	HQ533550
ER198T06KAKU	Eretmodus cyanostictus	Nakaku	3	08°38'27.9" 30°52'10.9"	2006	HQ533551
ER199T06KAKU	Eretmodus cyanostictus	Nakaku	3	08°38'27.9" 30°52'10.9"	2006	HQ533552
ER201T06KAKU	Eretmodus cyanostictus	Nakaku	3	08°38'27.9" 30°52'10.9"	2006	HQ533553
ER202T06KAKU	Eretmodus cyanostictus	Nakaku	3	08°38'27.9" 30°52'10.9"	2006	HQ533554
ER203T06KAKU	Eretmodus cyanostictus	Nakaku	3	08°38'27.9" 30°52'10.9"	2006	HQ533555
ER206T06KAKU	Eretmodus cyanostictus	Nakaku	3	08°38'27.9" 30°52'10.9"	2006	HQ533556
ER207T06KAKU	Eretmodus cyanostictus	Nakaku	3	08°38'27.9" 30°52'10.9"	2006	HQ533557
ER208T06KAKU	Eretmodus cyanostictus	Nakaku	3	08°38'27.9" 30°52'10.9"	2006	HQ533558
ER209T06KAKU	Eretmodus cyanostictus	Nakaku	3	08°38'27.9" 30°52'10.9"	2006	HQ533559
ER210T06KAKU	Eretmodus cyanostictus	Nakaku	3	08°38'27.9" 30°52'10.9"	2006	HQ533560
ER212T06KAKU	Eretmodus cyanostictus	Nakaku	3	08°38'27.9" 30°52'10.9"	2006	HQ533561
ER217T06KAKU	Eretmodus cyanostictus	Nakaku	3	08°38'27.9" 30°52'10.9"	2006	HQ533562
ER222T06KAKU	Eretmodus cyanostictus	Nakaku	3	08°38'27.9" 30°52'10.9"	2006	HQ533563
ER232T06KAKU	Eretmodus cyanostictus	Nakaku	3	08°38'27.9" 30°52'10.9"	2006	HQ533564
ER270T06TOTO	Eretmodus cyanostictus	Katoto	4	08°48'29.9" 31°01'41.8"	2006	HQ533565
ER246T06TOTO	Eretmodus cyanostictus	Katoto	4	08°48'29.9" 31°01'41.8"	2006	HQ533566
ER278T06TOTO	Eretmodus cyanostictus	Katoto	4	08°48'29.9" 31°01'41.8"	2006	HQ533567
ER287T06TOTO	Eretmodus cyanostictus	Katoto	4	08°48'29.9" 31°01'41.8"	2006	HQ533568
ER286T06TOTO	Eretmodus cyanostictus	Katoto	4	08°48'29.9" 31°01'41.8"	2006	HQ533569
ER268T06TOTO	Eretmodus cyanostictus	Katoto	4	08°48'29.9" 31°01'41.8"	2006	HQ533570
ER260T06TOTO	Eretmodus cyanostictus	Katoto	4	08°48'29.9" 31°01'41.8"	2006	HQ533571
ER281T06TOTO	Eretmodus cyanostictus	Katoto	4	08°48'29.9" 31°01'41.8"	2006	HQ533572
ER245T06TOTO	Eretmodus cyanostictus	Katoto	4	08°48'29.9" 31°01'41.8"	2006	HQ533573
ER254T06TOTO	Eretmodus cyanostictus	Katoto	4	08°48'29.9" 31°01'41.8"	2006	HQ533574
ER279T06TOTO	Eretmodus cyanostictus	Katoto	4	08°48'29.9" 31°01'41.8"	2006	HQ533575
ER280T06TOTO	Eretmodus cyanostictus	Katoto	4	08°48'29.9" 31°01'41.8"	2006	HQ533576
ER290T06TOTO	Eretmodus cyanostictus	Katoto	4	08°48'29.9" 31°01'41.8"	2006	HQ533577
ER291T06TOTO	Eretmodus cyanostictus	Katoto	4	08°48'29.9" 31°01'41.8"	2006	HQ533578
ER248T06TOTO	Eretmodus cyanostictus	Katoto	4	08°48'29.9" 31°01'41.8"	2006	HQ533579
ER261T06TOTO	Eretmodus cyanostictus	Katoto	4	08°48'29.9" 31°01'41.8"	2006	HQ533580
ER269T06TOTO	Eretmodus cyanostictus	Katoto	4	08°48'29.9" 31°01'41.8"	2006	HQ533581
ER288T06TOTO	Eretmodus cyanostictus	Katoto	4	08°48'29.9" 31°01'41.8"	2006	HQ533582
ER247T06TOTO	Eretmodus cyanostictus	Katoto	4	08°48'29.9" 31°01'41.8"	2006	HQ533583
ER249T06TOTO	Eretmodus cyanostictus	Katoto	4	08°48'29.9" 31°01'41.8"	2006	HQ533584
ER250T06TOTO	Eretmodus cyanostictus	Katoto	4	08°48'29.9" 31°01'41.8"	2006	HQ533585
ER252T06TOTO	Eretmodus cyanostictus	Katoto	4	08°48'29.9" 31°01'41.8"	2006	HQ533586
ER253T06TOTO	Eretmodus cyanostictus	Katoto	4	08°48'29.9" 31°01'41.8"	2006	HQ533587
ER255T06TOTO	Eretmodus cyanostictus	Katoto	4	08°48'29.9" 31°01'41.8"	2006	HQ533588
ER256T06TOTO	Eretmodus cyanostictus	Katoto	4	08°48'29.9" 31°01'41.8"	2006	HQ533589
ER257T06TOTO	Eretmodus cyanostictus	Katoto	4	08°48'29.9" 31°01'41.8"	2006	HQ533590
ER262T06TOTO	Eretmodus cyanostictus	Katoto	4	08°48'29.9" 31°01'41.8"	2006	HQ533591
ER263T06TOTO	Eretmodus cyanostictus	Katoto	4	08°48'29.9" 31°01'41.8"	2006	HQ533592
ER264T06TOTO	Eretmodus cyanostictus	Katoto	4	08°48'29.9" 31°01'41.8"	2006	HQ533593
ER266T06TOTO	Eretmodus cyanostictus	Katoto	4	08°48'29.9" 31°01'41.8"	2006	HQ533594
ER267T06TOTO	Eretmodus cyanostictus	Katoto	4	08°48'29.9" 31°01'41.8"	2006	HQ533595
ER271T06TOTO	Eretmodus cyanostictus	Katoto	4	08°48'29.9" 31°01'41.8"	2006	HQ533596
ER272T06TOTO	Eretmodus cyanostictus	Katoto	4	08°48'29.9" 31°01'41.8"	2006	HQ533597
ER276T06TOTO	Eretmodus cyanostictus	Katoto	4	08°48'29.9" 31°01'41.8"	2006	HQ533598
ER283T06TOTO	Eretmodus cyanostictus	Katoto	4	08°48'29.9" 31°01'41.8"	2006	HQ533599
ER284T06TOTO	Eretmodus cyanostictus	Katoto	4	08°48'29.9" 31°01'41.8"	2006	HQ533600
ER285T06TOTO	Eretmodus cyanostictus	Katoto	4	08°48'29.9" 31°01'41.8"	2006	HQ533601
ER289T06TOTO	Eretmodus cyanostictus	Katoto	4	08°48'29.9" 31°01'41.8"	2006	HQ533602
ER153T06MBIT	Eretmodus cyanostictus	Mbita	5	08°45'3.6'' 31°06'14.3''	2006	HQ533603
ER163T06MBIT	Eretmodus cyanostictus	Mbita	5	08°45'3.6'' 31°06'14.3''	2006	HQ533604
ER172T06MBIT	Eretmodus cyanostictus	Mbita	5	08°45'3.6'' 31°06'14.3''	2006	HQ533605
ER175T06MBIT	Eretmodus cyanostictus	Mbita	5	08°45'3.6'' 31°06'14.3''	2006	HQ533606
ER148T06MBIT	Eretmodus cyanostictus	Mbita	5	08°45'3.6'' 31°06'14.3''	2006	HQ533607
ER158T06MBIT	Eretmodus cyanostictus	Mbita	5	08°45'3.6'' 31°06'14.3''	2006	HQ533608
ER162T06MBIT	Eretmodus cyanostictus	Mbita	5	08°45'3.6'' 31°06'14.3''	2006	HQ533609
ER147T06MBIT	Eretmodus cyanostictus	Mbita	5	08°45'3.6'' 31°06'14.3''	2006	HQ533610
ER173T06MBIT	Eretmodus cyanostictus	Mbita	5	08°45'3.6'' 31°06'14.3''	2006	HQ533611
ER174T06MBIT	Eretmodus cyanostictus	Mbita	5	08°45'3.6'' 31°06'14.3''	2006	HQ533612
ER142T06MBIT	Eretmodus cyanostictus	Mbita	5	08°45'3.6'' 31°06'14.3''	2006	HQ533613
ER143T06MBIT	Eretmodus cyanostictus	Mbita	5	08°45'3.6'' 31°06'14.3''	2006	HQ533614
ER145T06MBIT	Eretmodus cyanostictus	Mbita	5	08°45'3.6'' 31°06'14.3''	2006	HQ533615
ER146T06MBIT	Eretmodus cyanostictus	Mbita	5	08°45'3.6'' 31°06'14.3''	2006	HQ533616
ER149T06MBIT	Eretmodus cyanostictus	Mbita	5	08°45'3.6'' 31°06'14.3''	2006	HQ533617
ER150T06MBIT	Eretmodus cyanostictus	Mbita	5	08°45'3.6'' 31°06'14.3''	2006	HQ533618
ER152T06MBIT	Eretmodus cyanostictus	Mbita	5	08°45'3.6'' 31°06'14.3''	2006	HQ533619
ER154T06MBIT	Eretmodus cyanostictus	Mbita	5	08°45'3.6'' 31°06'14.3''	2006	HQ533620
ER155T06MBIT	Eretmodus cyanostictus	Mbita	5	08°45'3.6'' 31°06'14.3''	2006	HQ533621
ER157T06MBIT	Eretmodus cyanostictus	Mbita	5	08°45'3.6'' 31°06'14.3''	2006	HQ533622
ER159T06MBIT	Eretmodus cyanostictus	Mbita	5	08°45'3.6'' 31°06'14.3''	2006	HQ533623
ER160T06MBIT	Eretmodus cyanostictus	Mbita	5	08°45'3.6'' 31°06'14.3''	2006	HQ533624
ER164T06MBIT	Eretmodus cyanostictus	Mbita	5	08°45'3.6'' 31°06'14.3''	2006	HQ533625
ER165T06MBIT	Eretmodus cyanostictus	Mbita	5	08°45'3.6'' 31°06'14.3''	2006	HQ533626
ER166T06MBIT	Eretmodus cyanostictus	Mbita	5	08°45'3.6'' 31°06'14.3''	2006	HQ533627
ER168T06MBIT	Eretmodus cyanostictus	Mbita	5	08°45'3.6'' 31°06'14.3''	2006	HQ533628
ER169T06MBIT	Eretmodus cyanostictus	Mbita	5	08°45'3.6'' 31°06'14.3''	2006	HQ533629
ER170T06MBIT	Eretmodus cyanostictus	Mbita	5	08°45'3.6'' 31°06'14.3''	2006	HQ533630
ER007T06TOBY	Eretmodus cyanostictus	Toby	7	S 08°37'23.7" E 31°12'02"	2006	HQ533631
ER009T06TOBY	Eretmodus cyanostictus	Toby	7	S 08°37'23.7" E 31°12'02"	2006	HQ533632
ER016T06TOBY	Eretmodus cyanostictus	Toby	7	S 08°37'23.7" E 31°12'02"	2006	HQ533633
ER017T06TOBY	Eretmodus cyanostictus	Toby	7	S 08°37'23.7" E 31°12'02"	2006	HQ533634
ER023T06TOBY	Eretmodus cyanostictus	Toby	7	S 08°37'23.7" E 31°12'02"	2006	HQ533635
ER024T06TOBY	Eretmodus cyanostictus	Toby	7	S 08°37'23.7" E 31°12'02"	2006	HQ533636
ER003T06TOBY	Eretmodus cyanostictus	Toby	7	S 08°37'23.7" E 31°12'02"	2006	HQ533637
ER008T06TOBY	Eretmodus cyanostictus	Toby	7	S 08°37'23.7" E 31°12'02"	2006	HQ533638
ER013T06TOBY	Eretmodus cyanostictus	Toby	7	S 08°37'23.7" E 31°12'02"	2006	HQ533639
ER015T06TOBY	Eretmodus cyanostictus	Toby	7	S 08°37'23.7" E 31°12'02"	2006	HQ533640
ER018T06TOBY	Eretmodus cyanostictus	Toby	7	S 08°37'23.7" E 31°12'02"	2006	HQ533641
ER002T06TOBY	Eretmodus cyanostictus	Toby	7	S 08°37'23.7" E 31°12'02"	2006	HQ533642
ER020T06TOBY	Eretmodus cyanostictus	Toby	7	S 08°37'23.7" E 31°12'02"	2006	HQ533643
ER021T06TOBY	Eretmodus cyanostictus	Toby	7	S 08°37'23.7" E 31°12'02"	2006	HQ533644
ER027T06TOBY	Eretmodus cyanostictus	Toby	7	S 08°37'23.7" E 31°12'02"	2006	HQ533645
ER028T06TOBY	Eretmodus cyanostictus	Toby	7	S 08°37'23.7" E 31°12'02"	2006	HQ533646
ER032T06TOBY	Eretmodus cyanostictus	Toby	7	S 08°37'23.7" E 31°12'02"	2006	HQ533647
ER004T06TOBY	Eretmodus cyanostictus	Toby	7	S 08°37'23.7" E 31°12'02"	2006	HQ533648
ER026T06TOBY	Eretmodus cyanostictus	Toby	7	S 08°37'23.7" E 31°12'02"	2006	HQ533649
ER029T06TOBY	Eretmodus cyanostictus	Toby	7	S 08°37'23.7" E 31°12'02"	2006	HQ533650
ER005T06TOBY	Eretmodus cyanostictus	Toby	7	S 08°37'23.7" E 31°12'02"	2006	HQ533651
ER006T06TOBY	Eretmodus cyanostictus	Toby	7	S 08°37'23.7" E 31°12'02"	2006	HQ533652
ER001T06TOBY	Eretmodus cyanostictus	Toby	7	S 08°37'23.7" E 31°12'02"	2006	HQ533653
ER010T06TOBY	Eretmodus cyanostictus	Toby	7	S 08°37'23.7" E 31°12'02"	2006	HQ533654
ER011T06TOBY	Eretmodus cyanostictus	Toby	7	S 08°37'23.7" E 31°12'02"	2006	HQ533655
ER014T06TOBY	Eretmodus cyanostictus	Toby	7	S 08°37'23.7" E 31°12'02"	2006	HQ533656
ER019T06TOBY	Eretmodus cyanostictus	Toby	7	S 08°37'23.7" E 31°12'02"	2006	HQ533657
ER025T06TOBY	Eretmodus cyanostictus	Toby	7	S 08°37'23.7" E 31°12'02"	2006	HQ533658
ER030T06TOBY	Eretmodus cyanostictus	Toby	7	S 08°37'23.7" E 31°12'02"	2006	HQ533659
ER4G9T08MTOT	Eretmodus cyanostictus	Musamba	8	S 07°49'54.2" E 30°46'49.3"	2008	HQ533697
ER4H2T08MTOT	Eretmodus cyanostictus	Musamba	8	S 07°49'54.2" E 30°46'49.3"	2008	HQ533698
ER3A5T08MTOT	Eretmodus cyanostictus	Musamba	8	S 07°49'54.2" E 30°46'49.3"	2008	HQ533699
ER4G8T08MTOT	Eretmodus cyanostictus	Musamba	8	S 07°49'54.2" E 30°46'49.3"	2008	HQ533700
ER3A3T08MTOT	Eretmodus cyanostictus	Musamba	8	S 07°49'54.2" E 30°46'49.3"	2008	HQ533701
ER4I1T08MTOT	Eretmodus cyanostictus	Musamba	8	S 07°49'54.2" E 30°46'49.3"	2008	HQ533702
ER4I9T08MTOT	Eretmodus cyanostictus	Musamba	8	S 07°49'54.2" E 30°46'49.3"	2008	HQ533703
ER4J10T8MTOT	Eretmodus cyanostictus	Musamba	8	S 07°49'54.2" E 30°46'49.3"	2008	HQ533704
ER4H5T08MTOT	Eretmodus cyanostictus	Musamba	8	S 07°49'54.2" E 30°46'49.3"	2008	HQ533705
ER4I10T8MTOT	Eretmodus cyanostictus	Musamba	8	S 07°49'54.2" E 30°46'49.3"	2008	HQ533706
ER4H8T08MTOT	Eretmodus cyanostictus	Musamba	8	S 07°49'54.2" E 30°46'49.3"	2008	HQ533707
ER4I6T08MTOT	Eretmodus cyanostictus	Musamba	8	S 07°49'54.2" E 30°46'49.3"	2008	HQ533708
ER4J7T08MTOT	Eretmodus cyanostictus	Musamba	8	S 07°49'54.2" E 30°46'49.3"	2008	HQ533709
ER4J3T08MTOT	Eretmodus cyanostictus	Musamba	8	S 07°49'54.2" E 30°46'49.3"	2008	HQ533710
ER4H6T08MTOT	Eretmodus cyanostictus	Musamba	8	S 07°49'54.2" E 30°46'49.3"	2008	HQ533711
ER4J4T08MTOT	Eretmodus cyanostictus	Musamba	8	S 07°49'54.2" E 30°46'49.3"	2008	HQ533712
ER4I2T08MTOT	Eretmodus cyanostictus	Musamba	8	S 07°49'54.2" E 30°46'49.3"	2008	HQ533713
ER741T07KIP2	Eretmodus cyanostictus	Namansi	9	S07°35'31" E30°37'55.5"	2007	HQ533660
ER738T07KIP2	Eretmodus cyanostictus	Namansi	9	S07°35'31" E30°37'55.5"	2007	HQ533661
ER737T07KIP2	Eretmodus cyanostictus	Namansi	9	S07°35'31" E30°37'55.5"	2007	HQ533662
ER656T07KIP2	Eretmodus cyanostictus	Namansi	9	S07°35'31" E30°37'55.5"	2007	HQ533663
ER728T07KIP2	Eretmodus cyanostictus	Namansi	9	S07°35'31" E30°37'55.5"	2007	HQ533664
ER729T07KIP2	Eretmodus cyanostictus	Namansi	9	S07°35'31" E30°37'55.5"	2007	HQ533665
ER731T07KIP2	Eretmodus cyanostictus	Namansi	9	S07°35'31" E30°37'55.5"	2007	HQ533666
ER733T07KIP2	Eretmodus cyanostictus	Namansi	9	S07°35'31" E30°37'55.5"	2007	HQ533667
ER735T07KIP2	Eretmodus cyanostictus	Namansi	9	S07°35'31" E30°37'55.5"	2007	HQ533668
ER739T07KIP2	Eretmodus cyanostictus	Namansi	9	S07°35'31" E30°37'55.5"	2007	HQ533669
ER740T07KIP2	Eretmodus cyanostictus	Namansi	9	S07°35'31" E30°37'55.5"	2007	HQ533670
ER742T07KIP2	Eretmodus cyanostictus	Namansi	9	S07°35'31" E30°37'55.5"	2007	HQ533671
ER744T07KIP2	Eretmodus cyanostictus	Namansi	9	S07°35'31" E30°37'55.5"	2007	HQ533672
ER747T07KIP2	Eretmodus cyanostictus	Namansi	9	S07°35'31" E30°37'55.5"	2007	HQ533673
ER750T07KIP2	Eretmodus cyanostictus	Namansi	9	S07°35'31" E30°37'55.5"	2007	HQ533674
ER760T07KIP2	Eretmodus cyanostictus	Namansi	9	S07°35'31" E30°37'55.5"	2007	HQ533675
ER761T07KIP2	Eretmodus cyanostictus	Namansi	9	S07°35'31" E30°37'55.5"	2007	HQ533676
ER730T07KIP2	Eretmodus cyanostictus	Namansi	9	S07°35'31" E30°37'55.5"	2007	HQ533677
ER732T07KIP2	Eretmodus cyanostictus	Namansi	9	S07°35'31" E30°37'55.5"	2007	HQ533678
ER734T07KIP2	Eretmodus cyanostictus	Namansi	9	S07°35'31" E30°37'55.5"	2007	HQ533679
ER655T07KIP2	Eretmodus cyanostictus	Namansi	9	S07°35'31" E30°37'55.5"	2007	HQ533680
ER657T07KIP2	Eretmodus cyanostictus	Namansi	9	S07°35'31" E30°37'55.5"	2007	HQ533681
ER658T07KIP2	Eretmodus cyanostictus	Namansi	9	S07°35'31" E30°37'55.5"	2007	HQ533682
ER659T07KIP2	Eretmodus cyanostictus	Namansi	9	S07°35'31" E30°37'55.5"	2007	HQ533683
ER660T07KIP2	Eretmodus cyanostictus	Namansi	9	S07°35'31" E30°37'55.5"	2007	HQ533684
ER661T07KIP2	Eretmodus cyanostictus	Namansi	9	S07°35'31" E30°37'55.5"	2007	HQ533685
ER662T07KIP2	Eretmodus cyanostictus	Namansi	9	S07°35'31" E30°37'55.5"	2007	HQ533686
ER663T07KIP2	Eretmodus cyanostictus	Namansi	9	S07°35'31" E30°37'55.5"	2007	HQ533687
ER664T07KIP2	Eretmodus cyanostictus	Namansi	9	S07°35'31" E30°37'55.5"	2007	HQ533688
ER665T07KIP2	Eretmodus cyanostictus	Namansi	9	S07°35'31" E30°37'55.5"	2007	HQ533689
ER666T07KIP2	Eretmodus cyanostictus	Namansi	9	S07°35'31" E30°37'55.5"	2007	HQ533690
ER667T07KIP2	Eretmodus cyanostictus	Namansi	9	S07°35'31" E30°37'55.5"	2007	HQ533691
ER668T07KIP2	Eretmodus cyanostictus	Namansi	9	S07°35'31" E30°37'55.5"	2007	HQ533692
ER669T07KIP2	Eretmodus cyanostictus	Namansi	9	S07°35'31" E30°37'55.5"	2007	HQ533693
ER670T07KIP2	Eretmodus cyanostictus	Namansi	9	S07°35'31" E30°37'55.5"	2007	HQ533694
ER671T07KIP2	Eretmodus cyanostictus	Namansi	9	S07°35'31" E30°37'55.5"	2007	HQ533695
ER672T07KIP2	Eretmodus cyanostictus	Namansi	9	S07°35'31" E30°37'55.5"	2007	HQ533696
